# Supplementary material for: Quantitative and Systems Pharmacology 3. Network-Based Identification of New Targets for Natural Products Enables Potential Uses in Aging-Associated Disorders
Source: Front Pharmacol. 2017 Oct 18;8:747. doi: 10.3389/fphar.2017.00747 (PMC5651538; doi:10.3389/fphar.2017.00747)
Supplement: Table S1 — List of 1,460 curated aging-associated genes (AAGs) across five organisms. [file DataSheet1.XLSX]

## Sheet: 96_MM
Human homologues AAGs	Species
ADCY5	Mus musculus
ADRA1A	Mus musculus
AKT1	Mus musculus
APOE	Mus musculus
ARHGAP1	Mus musculus
ATM	Mus musculus
BAX	Mus musculus
BUB1B	Mus musculus
BUB3	Mus musculus
CAT	Mus musculus
CAV1	Mus musculus
CDC14B	Mus musculus
CDK7	Mus musculus
CDKN1A	Mus musculus
CEBPA	Mus musculus
CEBPB	Mus musculus
CHEK2	Mus musculus
CLOCK	Mus musculus
COL1A1	Mus musculus
COQ7	Mus musculus
EEF1E1	Mus musculus
EFEMP1	Mus musculus
EIF5A2	Mus musculus
EPS8	Mus musculus
ERCC1	Mus musculus
ERCC2	Mus musculus
ERCC4	Mus musculus
FN1	Mus musculus
FOXM1	Mus musculus
GHR	Mus musculus
GHRHR	Mus musculus
GPX4	Mus musculus
GRN	Mus musculus
GSTA4	Mus musculus
HELLS	Mus musculus
HNRNPD	Mus musculus
HTR1B	Mus musculus
HTRA2	Mus musculus
HTT	Mus musculus
IGF1	Mus musculus
IGF1R	Mus musculus
IKBKB	Mus musculus
IRS1	Mus musculus
IRS2	Mus musculus
KCNA3	Mus musculus
KL	Mus musculus
LMNA	Mus musculus
MCM2	Mus musculus
MGAT5	Mus musculus
MSH2	Mus musculus
MTOR	Mus musculus
MYC	Mus musculus
NCOR2	Mus musculus
NEIL1	Mus musculus
NFKB1	Mus musculus
NOS3	Mus musculus
NUDT1	Mus musculus
PAPPA	Mus musculus
PARP1	Mus musculus
PAWR	Mus musculus
PLAU	Mus musculus
POLG	Mus musculus
POU1F1	Mus musculus
PPARG	Mus musculus
PPM1D	Mus musculus
PRDX1	Mus musculus
PRKAR2B	Mus musculus
PTEN	Mus musculus
RNASE8	Mus musculus
RNASE7	Mus musculus
RAE1	Mus musculus
RBM38	Mus musculus
RICTOR	Mus musculus
RPS6KB1	Mus musculus
SHC1	Mus musculus
SIRT1	Mus musculus
SIRT6	Mus musculus
SIRT7	Mus musculus
SLC13A1	Mus musculus
SOD2	Mus musculus
SQSTM1	Mus musculus
STUB1	Mus musculus
SURF1	Mus musculus
TERF2	Mus musculus
TERT	Mus musculus
TOPORS	Mus musculus
TPP2	Mus musculus
TRPV1	Mus musculus
UBD	Mus musculus
UCP2	Mus musculus
XPA	Mus musculus
XRCC5	Mus musculus
XRCC6	Mus musculus
ZMPSTE24	Mus musculus
POLA1	Mus musculus
ZDHHC13	Mus musculus

## Sheet: 169_DM
Human homologues AAGs	Species
YWHAE	Drosophila melanogaster
AKT3	Drosophila melanogaster
AKT2	Drosophila melanogaster
AKT1	Drosophila melanogaster
MAN1C1	Drosophila melanogaster
MAN1A2	Drosophila melanogaster
MAN1A1	Drosophila melanogaster
ULK2	Drosophila melanogaster
ULK1	Drosophila melanogaster
ATG7	Drosophila melanogaster
GABARAP	Drosophila melanogaster
ACVR1B	Drosophila melanogaster
ACVR1C	Drosophila melanogaster
TGFBR1	Drosophila melanogaster
SLC25A14	Drosophila melanogaster
SLC25A30	Drosophila melanogaster
MAPK10	Drosophila melanogaster
MAPK9	Drosophila melanogaster
MAPK8	Drosophila melanogaster
VPS33A	Drosophila melanogaster
RP11-512M8.5	Drosophila melanogaster
CAT	Drosophila melanogaster
PCYT1B	Drosophila melanogaster
PCYT1A	Drosophila melanogaster
CDK5	Drosophila melanogaster
COL4A3BP	Drosophila melanogaster
UQCRB	Drosophila melanogaster
TSPO	Drosophila melanogaster
TSPO2	Drosophila melanogaster
NDUFS7	Drosophila melanogaster
FLNC	Drosophila melanogaster
FLNA	Drosophila melanogaster
FLNB	Drosophila melanogaster
AP3M2	Drosophila melanogaster
AP3M1	Drosophila melanogaster
COQ2	Drosophila melanogaster
PARK7	Drosophila melanogaster
GPC4	Drosophila melanogaster
GPC6	Drosophila melanogaster
PDE4B	Drosophila melanogaster
PDE4D	Drosophila melanogaster
PDE4A	Drosophila melanogaster
PDE4C	Drosophila melanogaster
VPS18	Drosophila melanogaster
BMP4	Drosophila melanogaster
BMP2	Drosophila melanogaster
UTRN	Drosophila melanogaster
DMD	Drosophila melanogaster
EZH1	Drosophila melanogaster
EZH2	Drosophila melanogaster
EDEM2	Drosophila melanogaster
EEF1A1	Drosophila melanogaster
EEF1A2	Drosophila melanogaster
MSRA	Drosophila melanogaster
EED	Drosophila melanogaster
SNAI2	Drosophila melanogaster
RBP7	Drosophila melanogaster
FABP5	Drosophila melanogaster
CRABP1	Drosophila melanogaster
FABP3	Drosophila melanogaster
RBP2	Drosophila melanogaster
FABP12	Drosophila melanogaster
FABP4	Drosophila melanogaster
FABP7	Drosophila melanogaster
CRABP2	Drosophila melanogaster
PMP2	Drosophila melanogaster
FABP9	Drosophila melanogaster
AP3D1	Drosophila melanogaster
GCLC	Drosophila melanogaster
GCLM	Drosophila melanogaster
TSC2	Drosophila melanogaster
PYGM	Drosophila melanogaster
PYGL	Drosophila melanogaster
PYGB	Drosophila melanogaster
GYS1	Drosophila melanogaster
GYS2	Drosophila melanogaster
HPGDS	Drosophila melanogaster
HOOK3	Drosophila melanogaster
HOOK1	Drosophila melanogaster
HOOK2	Drosophila melanogaster
KCNAB3	Drosophila melanogaster
KCNAB2	Drosophila melanogaster
STIP1	Drosophila melanogaster
HSPA5	Drosophila melanogaster
HSPB2	Drosophila melanogaster
HSPB2-C11orf52	Drosophila melanogaster
ILK	Drosophila melanogaster
PRDX2	Drosophila melanogaster
PRDX1	Drosophila melanogaster
KEAP1	Drosophila melanogaster
GIPC2	Drosophila melanogaster
GIPC1	Drosophila melanogaster
GIPC3	Drosophila melanogaster
BZW2	Drosophila melanogaster
BZW1	Drosophila melanogaster
NDUFB5	Drosophila melanogaster
VPS41	Drosophila melanogaster
ME1	Drosophila melanogaster
ME3	Drosophila melanogaster
ME2	Drosophila melanogaster
DHX9	Drosophila melanogaster
ABCC4	Drosophila melanogaster
TRDMT1	Drosophila melanogaster
PCBP2	Drosophila melanogaster
PCBP3	Drosophila melanogaster
PCBP1	Drosophila melanogaster
PCBP4	Drosophila melanogaster
NDUFS1	Drosophila melanogaster
NF1	Drosophila melanogaster
APOD	Drosophila melanogaster
MAPK12	Drosophila melanogaster
MAPK11	Drosophila melanogaster
MAPK13	Drosophila melanogaster
MAPK14	Drosophila melanogaster
PARK2	Drosophila melanogaster
PCMT1	Drosophila melanogaster
PEX16	Drosophila melanogaster
PIK3CA	Drosophila melanogaster
PIK3CD	Drosophila melanogaster
PIK3CB	Drosophila melanogaster
PINK1	Drosophila melanogaster
PRKACG	Drosophila melanogaster
PRKACA	Drosophila melanogaster
PRKACB	Drosophila melanogaster
SH3RF1	Drosophila melanogaster
PRDX5	Drosophila melanogaster
PTEN	Drosophila melanogaster
AP3B2	Drosophila melanogaster
AP3B1	Drosophila melanogaster
DGKZ	Drosophila melanogaster
DGKI	Drosophila melanogaster
PARL	Drosophila melanogaster
HDAC2	Drosophila melanogaster
HDAC1	Drosophila melanogaster
RPIA	Drosophila melanogaster
AOX1	Drosophila melanogaster
XDH	Drosophila melanogaster
RPS6KB1	Drosophila melanogaster
RPS6KB2	Drosophila melanogaster
SGCG	Drosophila melanogaster
SGCZ	Drosophila melanogaster
SGCD	Drosophila melanogaster
SDHB	Drosophila melanogaster
SDHC	Drosophila melanogaster
SIRT1	Drosophila melanogaster
SIRT2	Drosophila melanogaster
SIRT6	Drosophila melanogaster
SOD2	Drosophila melanogaster
STAT6	Drosophila melanogaster
STAT5A	Drosophila melanogaster
STAT5B	Drosophila melanogaster
CBX3	Drosophila melanogaster
CBX5	Drosophila melanogaster
CBX1	Drosophila melanogaster
SURF1	Drosophila melanogaster
EIF4EBP1	Drosophila melanogaster
EIF4EBP2	Drosophila melanogaster
EIF4EBP3	Drosophila melanogaster
MTOR	Drosophila melanogaster
TXNRD2	Drosophila melanogaster
ATP6V1H	Drosophila melanogaster
SCYL1	Drosophila melanogaster
G6PD	Drosophila melanogaster
ETFB	Drosophila melanogaster
CTH	Drosophila melanogaster
STK11	Drosophila melanogaster
PPP2R5A	Drosophila melanogaster
PPP2R5E	Drosophila melanogaster
PPP2R5B	Drosophila melanogaster

## Sheet: 331_CE
Human homologues AAGs	Species
PRKAA2	Caenorhabditis elegans
PRKAA1	Caenorhabditis elegans
PRKAB1	Caenorhabditis elegans
PRKAB2	Caenorhabditis elegans
PRKAG1	Caenorhabditis elegans
BCHE	Caenorhabditis elegans
ACHE	Caenorhabditis elegans
AGPAT5	Caenorhabditis elegans
ACO2	Caenorhabditis elegans
SLC27A1	Caenorhabditis elegans
SLC27A4	Caenorhabditis elegans
ACSL6	Caenorhabditis elegans
ACSL5	Caenorhabditis elegans
ACSL1	Caenorhabditis elegans
CTB-127M13.1	Caenorhabditis elegans
ARNT	Caenorhabditis elegans
ARNT2	Caenorhabditis elegans
AKT3	Caenorhabditis elegans
AKT2	Caenorhabditis elegans
AKT1	Caenorhabditis elegans
AGO2	Caenorhabditis elegans
AGO1	Caenorhabditis elegans
AGO3	Caenorhabditis elegans
AGO4	Caenorhabditis elegans
AP1S1	Caenorhabditis elegans
AP1S2	Caenorhabditis elegans
AP1S3	Caenorhabditis elegans
CANT1	Caenorhabditis elegans
ARL8A	Caenorhabditis elegans
ARL8B	Caenorhabditis elegans
ATG4A	Caenorhabditis elegans
ATG4B	Caenorhabditis elegans
BUB3	Caenorhabditis elegans
ALG2	Caenorhabditis elegans
CNOT6L	Caenorhabditis elegans
CNOT6	Caenorhabditis elegans
CDK7	Caenorhabditis elegans
PBX4	Caenorhabditis elegans
PBX2	Caenorhabditis elegans
PBX3	Caenorhabditis elegans
PBX1	Caenorhabditis elegans
RNGTT	Caenorhabditis elegans
UGCG	Caenorhabditis elegans
CHEK1	Caenorhabditis elegans
STK4	Caenorhabditis elegans
STK3	Caenorhabditis elegans
CTH	Caenorhabditis elegans
CYCS	Caenorhabditis elegans
DGKZ	Caenorhabditis elegans
DGKI	Caenorhabditis elegans
DCXR	Caenorhabditis elegans
DIS3	Caenorhabditis elegans
PRKD2	Caenorhabditis elegans
PRKD3	Caenorhabditis elegans
PRKD1	Caenorhabditis elegans
DLAT	Caenorhabditis elegans
MAP3K13	Caenorhabditis elegans
MAP3K12	Caenorhabditis elegans
SMC4	Caenorhabditis elegans
CHRNA7	Caenorhabditis elegans
CHRFAM7A	Caenorhabditis elegans
ATP1A2	Caenorhabditis elegans
ATP1A1	Caenorhabditis elegans
ATP1A3	Caenorhabditis elegans
ATP4A	Caenorhabditis elegans
ATP12A	Caenorhabditis elegans
ATP1A4	Caenorhabditis elegans
EEF1A1	Caenorhabditis elegans
EEF1A2	Caenorhabditis elegans
EEF2	Caenorhabditis elegans
RGS7	Caenorhabditis elegans
RGS6	Caenorhabditis elegans
PCSK2	Caenorhabditis elegans
GNA11	Caenorhabditis elegans
GNAQ	Caenorhabditis elegans
PLCB4	Caenorhabditis elegans
AL356585.1	Caenorhabditis elegans
EIF3F	Caenorhabditis elegans
EZR	Caenorhabditis elegans
MSN	Caenorhabditis elegans
RDX	Caenorhabditis elegans
MCCC2	Caenorhabditis elegans
SLC25A44	Caenorhabditis elegans
UCKL1	Caenorhabditis elegans
DUSP18	Caenorhabditis elegans
DUSP21	Caenorhabditis elegans
DUSP14	Caenorhabditis elegans
ACOX3	Caenorhabditis elegans
SCD	Caenorhabditis elegans
SCD5	Caenorhabditis elegans
SLC2A7	Caenorhabditis elegans
SLC2A1	Caenorhabditis elegans
SLC2A5	Caenorhabditis elegans
SLC2A11	Caenorhabditis elegans
SLC2A3	Caenorhabditis elegans
SLC2A4	Caenorhabditis elegans
SLC2A9	Caenorhabditis elegans
SLC2A14	Caenorhabditis elegans
SLC2A2	Caenorhabditis elegans
YWHAH	Caenorhabditis elegans
YWHAG	Caenorhabditis elegans
YWHAB	Caenorhabditis elegans
YWHAQ	Caenorhabditis elegans
YWHAZ	Caenorhabditis elegans
SFN	Caenorhabditis elegans
GDI1	Caenorhabditis elegans
GDI2	Caenorhabditis elegans
GNAO1	Caenorhabditis elegans
GAPDH	Caenorhabditis elegans
GNAL	Caenorhabditis elegans
GSTA3	Caenorhabditis elegans
GSTA2	Caenorhabditis elegans
GSTA1	Caenorhabditis elegans
HCFC2	Caenorhabditis elegans
BLM	Caenorhabditis elegans
HIST1H4H	Caenorhabditis elegans
HIST1H4G	Caenorhabditis elegans
HIST1H4C	Caenorhabditis elegans
H3F3B	Caenorhabditis elegans
HIPK1	Caenorhabditis elegans
HIPK3	Caenorhabditis elegans
HIPK2	Caenorhabditis elegans
CH507-152C13.3	Caenorhabditis elegans
CRYAA	Caenorhabditis elegans
HSPA5	Caenorhabditis elegans
CERS5	Caenorhabditis elegans
CERS2	Caenorhabditis elegans
CERS3	Caenorhabditis elegans
CERS6	Caenorhabditis elegans
CERS4	Caenorhabditis elegans
IDH1	Caenorhabditis elegans
EIF4E1B	Caenorhabditis elegans
EIF4E	Caenorhabditis elegans
EIF4A1	Caenorhabditis elegans
EIF4A2	Caenorhabditis elegans
MAPK10	Caenorhabditis elegans
MAPK9	Caenorhabditis elegans
MAPK8	Caenorhabditis elegans
UGP2	Caenorhabditis elegans
RBP7	Caenorhabditis elegans
FABP5	Caenorhabditis elegans
CRABP1	Caenorhabditis elegans
FABP3	Caenorhabditis elegans
RBP5	Caenorhabditis elegans
RBP2	Caenorhabditis elegans
FABP12	Caenorhabditis elegans
FABP4	Caenorhabditis elegans
FABP7	Caenorhabditis elegans
CRABP2	Caenorhabditis elegans
PMP2	Caenorhabditis elegans
FABP9	Caenorhabditis elegans
CHD5	Caenorhabditis elegans
CHD4	Caenorhabditis elegans
CHD3	Caenorhabditis elegans
NRAS	Caenorhabditis elegans
KRAS	Caenorhabditis elegans
HRAS	Caenorhabditis elegans
GABARAP	Caenorhabditis elegans
FBXW11	Caenorhabditis elegans
BTRC	Caenorhabditis elegans
DUSP9	Caenorhabditis elegans
DUSP6	Caenorhabditis elegans
DUSP7	Caenorhabditis elegans
LMNB1	Caenorhabditis elegans
LMNA	Caenorhabditis elegans
LMNB2	Caenorhabditis elegans
SOAT1	Caenorhabditis elegans
MECR	Caenorhabditis elegans
MAP2K2	Caenorhabditis elegans
RP11-286H14.4	Caenorhabditis elegans
MAP2K1	Caenorhabditis elegans
EZH2	Caenorhabditis elegans
MAP2K4	Caenorhabditis elegans
MKNK2	Caenorhabditis elegans
MKNK1	Caenorhabditis elegans
MAPK1	Caenorhabditis elegans
MAPK3	Caenorhabditis elegans
SLC13A1	Caenorhabditis elegans
SLC13A3	Caenorhabditis elegans
SLC13A4	Caenorhabditis elegans
SLC13A2	Caenorhabditis elegans
SLC13A5	Caenorhabditis elegans
RORB	Caenorhabditis elegans
SLC9A1	Caenorhabditis elegans
SLC9A4	Caenorhabditis elegans
SLC9A3	Caenorhabditis elegans
SLC9A2	Caenorhabditis elegans
NOP2	Caenorhabditis elegans
DNASE2	Caenorhabditis elegans
DNASE2B	Caenorhabditis elegans
KIF17	Caenorhabditis elegans
PABPC4L	Caenorhabditis elegans
PABPC5	Caenorhabditis elegans
PABPC1	Caenorhabditis elegans
PABPC1L	Caenorhabditis elegans
PABPC3	Caenorhabditis elegans
PABPC4	Caenorhabditis elegans
PAK1	Caenorhabditis elegans
PAK3	Caenorhabditis elegans
PAK2	Caenorhabditis elegans
ILK	Caenorhabditis elegans
PDPK1	Caenorhabditis elegans
FOXA1	Caenorhabditis elegans
PRDX2	Caenorhabditis elegans
PRDX1	Caenorhabditis elegans
RAB10	Caenorhabditis elegans
RAB7A	Caenorhabditis elegans
RACK1	Caenorhabditis elegans
RARS	Caenorhabditis elegans
SNAP23	Caenorhabditis elegans
RPL7A	Caenorhabditis elegans
PSMD11	Caenorhabditis elegans
RPS6KB1	Caenorhabditis elegans
RPS6KB2	Caenorhabditis elegans
SACM1L	Caenorhabditis elegans
MAT1A	Caenorhabditis elegans
MAT2A	Caenorhabditis elegans
ATP2A2	Caenorhabditis elegans
ATP2A1	Caenorhabditis elegans
ATP2A3	Caenorhabditis elegans
CRISP2	Caenorhabditis elegans
HTR1F	Caenorhabditis elegans
HTR1A	Caenorhabditis elegans
HTR5A	Caenorhabditis elegans
HTR1E	Caenorhabditis elegans
HTR1B	Caenorhabditis elegans
HTR1D	Caenorhabditis elegans
SGK3	Caenorhabditis elegans
SGK1	Caenorhabditis elegans
C8orf44-SGK3	Caenorhabditis elegans
SGK2	Caenorhabditis elegans
CRYAB	Caenorhabditis elegans
SIRT1	Caenorhabditis elegans
SKP1	Caenorhabditis elegans
SOD2	Caenorhabditis elegans
ATP6V1B2	Caenorhabditis elegans
ATP6V1B1	Caenorhabditis elegans
AFG3L2	Caenorhabditis elegans
PPFIA2	Caenorhabditis elegans
PPFIA4	Caenorhabditis elegans
PPFIA1	Caenorhabditis elegans
PPFIA3	Caenorhabditis elegans
ARIH2	Caenorhabditis elegans
CNGA3	Caenorhabditis elegans
CNGA4	Caenorhabditis elegans
CNGA1	Caenorhabditis elegans
CNGA2	Caenorhabditis elegans
PPP3CA	Caenorhabditis elegans
PPP3CB	Caenorhabditis elegans
PPP3CC	Caenorhabditis elegans
TBPL2	Caenorhabditis elegans
TBP	Caenorhabditis elegans
TARDBP	Caenorhabditis elegans
TES	Caenorhabditis elegans
PRKCD	Caenorhabditis elegans
PRKCQ	Caenorhabditis elegans
DEGS2	Caenorhabditis elegans
DEGS1	Caenorhabditis elegans
LHX2	Caenorhabditis elegans
LHX9	Caenorhabditis elegans
TUB	Caenorhabditis elegans
TULP2	Caenorhabditis elegans
TULP3	Caenorhabditis elegans
TULP1	Caenorhabditis elegans
UCHL1	Caenorhabditis elegans
UCHL3	Caenorhabditis elegans
UQCRC2	Caenorhabditis elegans
RIMS1	Caenorhabditis elegans
RIMS2	Caenorhabditis elegans
ULK2	Caenorhabditis elegans
ULK1	Caenorhabditis elegans
STX1B	Caenorhabditis elegans
STX3	Caenorhabditis elegans
STX2	Caenorhabditis elegans
STX1A	Caenorhabditis elegans
VPS33A	Caenorhabditis elegans
WWP2	Caenorhabditis elegans
ITCH	Caenorhabditis elegans
WWP1	Caenorhabditis elegans
SLC36A3	Caenorhabditis elegans
SLC36A4	Caenorhabditis elegans
SLC36A2	Caenorhabditis elegans
SLC36A1	Caenorhabditis elegans
RBM39	Caenorhabditis elegans
RBM23	Caenorhabditis elegans
NDUFAB1	Caenorhabditis elegans
ABCB7	Caenorhabditis elegans
ALDOC	Caenorhabditis elegans
ALDOB	Caenorhabditis elegans
ALDOA	Caenorhabditis elegans
AQP3	Caenorhabditis elegans
AQP9	Caenorhabditis elegans
AQP10	Caenorhabditis elegans
CTSA	Caenorhabditis elegans
CREBBP	Caenorhabditis elegans
EP300	Caenorhabditis elegans
CHAT	Caenorhabditis elegans
CAT	Caenorhabditis elegans
FAAH	Caenorhabditis elegans
GNAT3	Caenorhabditis elegans
GNAZ	Caenorhabditis elegans
GNAT2	Caenorhabditis elegans
GNAI1	Caenorhabditis elegans
GNAI3	Caenorhabditis elegans
GNAT1	Caenorhabditis elegans
GNAI2	Caenorhabditis elegans
BRAF	Caenorhabditis elegans
ARAF	Caenorhabditis elegans
RAF1	Caenorhabditis elegans
OGT	Caenorhabditis elegans
RTN4IP1	Caenorhabditis elegans
PSMC1	Caenorhabditis elegans
SDHA	Caenorhabditis elegans
MAP2K3	Caenorhabditis elegans
MAP2K6	Caenorhabditis elegans
SIRT4	Caenorhabditis elegans
SOD1	Caenorhabditis elegans
SOS1	Caenorhabditis elegans
SOS2	Caenorhabditis elegans
CNGB3	Caenorhabditis elegans
TACR1	Caenorhabditis elegans
TACR2	Caenorhabditis elegans
TACR3	Caenorhabditis elegans
TPH1	Caenorhabditis elegans
TPH2	Caenorhabditis elegans
GAD2	Caenorhabditis elegans
GAD1	Caenorhabditis elegans
CAMK2B	Caenorhabditis elegans
CAMK2D	Caenorhabditis elegans
CAMK2G	Caenorhabditis elegans
CAMK2A	Caenorhabditis elegans

## Sheet: 555_SC
Human homologues AAGs	Species
SLC25A31	Saccharomyces cerevisiae
SLC25A6	Saccharomyces cerevisiae
SLC25A4	Saccharomyces cerevisiae
SLC25A5	Saccharomyces cerevisiae
GOT1L1	Saccharomyces cerevisiae
GOT2	Saccharomyces cerevisiae
GOT1	Saccharomyces cerevisiae
DBI	Saccharomyces cerevisiae
ACBD7	Saccharomyces cerevisiae
ACSS3	Saccharomyces cerevisiae
ACSS2	Saccharomyces cerevisiae
ACSS1	Saccharomyces cerevisiae
TADA2A	Saccharomyces cerevisiae
TADA2B	Saccharomyces cerevisiae
ADSS	Saccharomyces cerevisiae
ADSSL1	Saccharomyces cerevisiae
PPAT	Saccharomyces cerevisiae
PFAS	Saccharomyces cerevisiae
AK2	Saccharomyces cerevisiae
SPG7	Saccharomyces cerevisiae
AFG3L2	Saccharomyces cerevisiae
SLC25A13	Saccharomyces cerevisiae
SLC25A12	Saccharomyces cerevisiae
ALDH6A1	Saccharomyces cerevisiae
ALDH9A1	Saccharomyces cerevisiae
ALDH1A2	Saccharomyces cerevisiae
ALDH8A1	Saccharomyces cerevisiae
ALDH1A1	Saccharomyces cerevisiae
ALDH1B1	Saccharomyces cerevisiae
ALDH1A3	Saccharomyces cerevisiae
ALDH2	Saccharomyces cerevisiae
ALG12	Saccharomyces cerevisiae
ALG3	Saccharomyces cerevisiae
ALG5	Saccharomyces cerevisiae
GPT2	Saccharomyces cerevisiae
GPT	Saccharomyces cerevisiae
AMPD3	Saccharomyces cerevisiae
AMPD2	Saccharomyces cerevisiae
AMPD1	Saccharomyces cerevisiae
AP1B1	Saccharomyces cerevisiae
AP2B1	Saccharomyces cerevisiae
AP1M1	Saccharomyces cerevisiae
AP1M2	Saccharomyces cerevisiae
AP2M1	Saccharomyces cerevisiae
APRT	Saccharomyces cerevisiae
NAA10	Saccharomyces cerevisiae
NAA11	Saccharomyces cerevisiae
ARL14	Saccharomyces cerevisiae
ARL11	Saccharomyces cerevisiae
ACTL6B	Saccharomyces cerevisiae
ACTR1B	Saccharomyces cerevisiae
ACTR1A	Saccharomyces cerevisiae
ASF1B	Saccharomyces cerevisiae
ASF1A	Saccharomyces cerevisiae
WIPI2	Saccharomyces cerevisiae
ATG7	Saccharomyces cerevisiae
MAP1LC3A	Saccharomyces cerevisiae
MAP1LC3C	Saccharomyces cerevisiae
MAP1LC3B2	Saccharomyces cerevisiae
GABARAP	Saccharomyces cerevisiae
GABARAPL2	Saccharomyces cerevisiae
GABARAPL1	Saccharomyces cerevisiae
MAP1LC3B	Saccharomyces cerevisiae
ATP5A1	Saccharomyces cerevisiae
ATP5B	Saccharomyces cerevisiae
ATP5C1	Saccharomyces cerevisiae
BCS1L	Saccharomyces cerevisiae
PRKAR2A	Saccharomyces cerevisiae
PRKAR1A	Saccharomyces cerevisiae
PRKAR1B	Saccharomyces cerevisiae
PRKAR2B	Saccharomyces cerevisiae
YWHAE	Saccharomyces cerevisiae
YWHAH	Saccharomyces cerevisiae
YWHAG	Saccharomyces cerevisiae
YWHAB	Saccharomyces cerevisiae
YWHAQ	Saccharomyces cerevisiae
YWHAZ	Saccharomyces cerevisiae
SFN	Saccharomyces cerevisiae
IDO1	Saccharomyces cerevisiae
IDO2	Saccharomyces cerevisiae
QPRT	Saccharomyces cerevisiae
COQ7	Saccharomyces cerevisiae
CDC20	Saccharomyces cerevisiae
FZR1	Saccharomyces cerevisiae
CHD1	Saccharomyces cerevisiae
CHD2	Saccharomyces cerevisiae
DDX11	Saccharomyces cerevisiae
CS	Saccharomyces cerevisiae
CSNK2A2	Saccharomyces cerevisiae
CSNK2A3	Saccharomyces cerevisiae
CSNK2A1	Saccharomyces cerevisiae
CCNB2	Saccharomyces cerevisiae
PDSS1	Saccharomyces cerevisiae
COQ5	Saccharomyces cerevisiae
COX11	Saccharomyces cerevisiae
PM20D1	Saccharomyces cerevisiae
SLC25A47	Saccharomyces cerevisiae
SLC25A45	Saccharomyces cerevisiae
SLC25A29	Saccharomyces cerevisiae
SLC25A20	Saccharomyces cerevisiae
CAT	Saccharomyces cerevisiae
CYB5A	Saccharomyces cerevisiae
CYB5B	Saccharomyces cerevisiae
CYCS	Saccharomyces cerevisiae
HCCS	Saccharomyces cerevisiae
CBS	Saccharomyces cerevisiae
CBSL	Saccharomyces cerevisiae
CYC1	Saccharomyces cerevisiae
DPP10	Saccharomyces cerevisiae
DPP4	Saccharomyces cerevisiae
FAP	Saccharomyces cerevisiae
DDX3X	Saccharomyces cerevisiae
DDX4	Saccharomyces cerevisiae
DDX3Y	Saccharomyces cerevisiae
CHMP1B	Saccharomyces cerevisiae
CHMP1A	Saccharomyces cerevisiae
ALG10	Saccharomyces cerevisiae
ALG10B	Saccharomyces cerevisiae
ATP10A	Saccharomyces cerevisiae
ATP10B	Saccharomyces cerevisiae
ATP8A2	Saccharomyces cerevisiae
ATP8B2	Saccharomyces cerevisiae
ATP10D	Saccharomyces cerevisiae
ATP8A1	Saccharomyces cerevisiae
ATP8B4	Saccharomyces cerevisiae
ATP8B1	Saccharomyces cerevisiae
DNM1	Saccharomyces cerevisiae
DNM3	Saccharomyces cerevisiae
DNM1L	Saccharomyces cerevisiae
DNM2	Saccharomyces cerevisiae
DPH1	Saccharomyces cerevisiae
CNDP1	Saccharomyces cerevisiae
CNDP2	Saccharomyces cerevisiae
DYNLL2	Saccharomyces cerevisiae
DYNLL1	Saccharomyces cerevisiae
EFTUD2	Saccharomyces cerevisiae
EEF2	Saccharomyces cerevisiae
BTF3L4	Saccharomyces cerevisiae
BTF3	Saccharomyces cerevisiae
NACA2	Saccharomyces cerevisiae
ELP3	Saccharomyces cerevisiae
LBR	Saccharomyces cerevisiae
TM7SF2	Saccharomyces cerevisiae
DHCR7	Saccharomyces cerevisiae
MECR	Saccharomyces cerevisiae
SLC27A2	Saccharomyces cerevisiae
SLC27A3	Saccharomyces cerevisiae
SLC27A5	Saccharomyces cerevisiae
SLC27A6	Saccharomyces cerevisiae
SLC27A1	Saccharomyces cerevisiae
SLC27A4	Saccharomyces cerevisiae
FBP2	Saccharomyces cerevisiae
FBP1	Saccharomyces cerevisiae
FIG4	Saccharomyces cerevisiae
FIS1	Saccharomyces cerevisiae
FH	Saccharomyces cerevisiae
EIF5B	Saccharomyces cerevisiae
GNAT3	Saccharomyces cerevisiae
GNAZ	Saccharomyces cerevisiae
GNAT2	Saccharomyces cerevisiae
GNAO1	Saccharomyces cerevisiae
GNAI1	Saccharomyces cerevisiae
GNA11	Saccharomyces cerevisiae
GNA15	Saccharomyces cerevisiae
GNAI3	Saccharomyces cerevisiae
GNAQ	Saccharomyces cerevisiae
GNA14	Saccharomyces cerevisiae
GNAT1	Saccharomyces cerevisiae
GNAI2	Saccharomyces cerevisiae
AKR1E2	Saccharomyces cerevisiae
AKR1C3	Saccharomyces cerevisiae
AKR1C1	Saccharomyces cerevisiae
AKR1B10	Saccharomyces cerevisiae
AKR1C4	Saccharomyces cerevisiae
AKR1B15	Saccharomyces cerevisiae
AKR1D1	Saccharomyces cerevisiae
AKR1A1	Saccharomyces cerevisiae
AKR1C2	Saccharomyces cerevisiae
AKR1B1	Saccharomyces cerevisiae
GYS1	Saccharomyces cerevisiae
GYS2	Saccharomyces cerevisiae
RRAGA	Saccharomyces cerevisiae
RRAGB	Saccharomyces cerevisiae
GPD2	Saccharomyces cerevisiae
TBC1D22B	Saccharomyces cerevisiae
TBC1D22A	Saccharomyces cerevisiae
NFYB	Saccharomyces cerevisiae
RBBP7	Saccharomyces cerevisiae
RBBP4	Saccharomyces cerevisiae
QRSL1	Saccharomyces cerevisiae
PRMT3	Saccharomyces cerevisiae
PRMT2	Saccharomyces cerevisiae
PRMT8	Saccharomyces cerevisiae
PRMT1	Saccharomyces cerevisiae
PRMT6	Saccharomyces cerevisiae
SIRT2	Saccharomyces cerevisiae
SIRT3	Saccharomyces cerevisiae
IDH3B	Saccharomyces cerevisiae
IDH3G	Saccharomyces cerevisiae
IDH3A	Saccharomyces cerevisiae
IDH2	Saccharomyces cerevisiae
IDH1	Saccharomyces cerevisiae
IKBKAP	Saccharomyces cerevisiae
IMPA1	Saccharomyces cerevisiae
IMPA2	Saccharomyces cerevisiae
IARS2	Saccharomyces cerevisiae
CHD1L	Saccharomyces cerevisiae
SMARCA5	Saccharomyces cerevisiae
SMARCA1	Saccharomyces cerevisiae
KIFC1	Saccharomyces cerevisiae
FURIN	Saccharomyces cerevisiae
PCSK4	Saccharomyces cerevisiae
PCSK1	Saccharomyces cerevisiae
PCSK7	Saccharomyces cerevisiae
OGDHL	Saccharomyces cerevisiae
DHTKD1	Saccharomyces cerevisiae
OGDH	Saccharomyces cerevisiae
NLK	Saccharomyces cerevisiae
MAPK1	Saccharomyces cerevisiae
MAPK15	Saccharomyces cerevisiae
MAPK3	Saccharomyces cerevisiae
PDHX	Saccharomyces cerevisiae
DLAT	Saccharomyces cerevisiae
DLD	Saccharomyces cerevisiae
SH3YL1	Saccharomyces cerevisiae
SUCLG1	Saccharomyces cerevisiae
SUCLG2	Saccharomyces cerevisiae
SUCLA2	Saccharomyces cerevisiae
MAD2L1	Saccharomyces cerevisiae
MDH2	Saccharomyces cerevisiae
MTHFD1L	Saccharomyces cerevisiae
MTHFD1	Saccharomyces cerevisiae
MAN1C1	Saccharomyces cerevisiae
MAN1A2	Saccharomyces cerevisiae
MAN1A1	Saccharomyces cerevisiae
MAN1B1	Saccharomyces cerevisiae
YPEL4	Saccharomyces cerevisiae
YPEL3	Saccharomyces cerevisiae
YPEL5	Saccharomyces cerevisiae
YPEL1	Saccharomyces cerevisiae
YPEL2	Saccharomyces cerevisiae
MPC1L	Saccharomyces cerevisiae
MPC1	Saccharomyces cerevisiae
MRE11	Saccharomyces cerevisiae
MRPL3	Saccharomyces cerevisiae
MRPS16	Saccharomyces cerevisiae
SLC25A28	Saccharomyces cerevisiae
SLC25A37	Saccharomyces cerevisiae
MRTO4	Saccharomyces cerevisiae
MSH2	Saccharomyces cerevisiae
MSH6	Saccharomyces cerevisiae
WARS2	Saccharomyces cerevisiae
SLC25A40	Saccharomyces cerevisiae
SLC25A39	Saccharomyces cerevisiae
MTO1	Saccharomyces cerevisiae
MSRA	Saccharomyces cerevisiae
LARS2	Saccharomyces cerevisiae
NPC1L1	Saccharomyces cerevisiae
NPC1	Saccharomyces cerevisiae
NFU1	Saccharomyces cerevisiae
NMT2	Saccharomyces cerevisiae
NMT1	Saccharomyces cerevisiae
PEMT	Saccharomyces cerevisiae
VBP1	Saccharomyces cerevisiae
PDHA1	Saccharomyces cerevisiae
PDHA2	Saccharomyces cerevisiae
PNPO	Saccharomyces cerevisiae
GATB	Saccharomyces cerevisiae
PEX6	Saccharomyces cerevisiae
ZDHHC20	Saccharomyces cerevisiae
CYB5R1	Saccharomyces cerevisiae
CYB5R2	Saccharomyces cerevisiae
CYB5R3	Saccharomyces cerevisiae
PHB	Saccharomyces cerevisiae
PHB2	Saccharomyces cerevisiae
CDK15	Saccharomyces cerevisiae
CDK14	Saccharomyces cerevisiae
CDK17	Saccharomyces cerevisiae
CDK18	Saccharomyces cerevisiae
CDK16	Saccharomyces cerevisiae
LONP1	Saccharomyces cerevisiae
ATP2A2	Saccharomyces cerevisiae
ATP2C1	Saccharomyces cerevisiae
ATP1A2	Saccharomyces cerevisiae
ATP2A1	Saccharomyces cerevisiae
ATP1A1	Saccharomyces cerevisiae
ATP1A3	Saccharomyces cerevisiae
ATP4A	Saccharomyces cerevisiae
ATP12A	Saccharomyces cerevisiae
ATP2C2	Saccharomyces cerevisiae
ATP2A3	Saccharomyces cerevisiae
ATP1A4	Saccharomyces cerevisiae
PMS2	Saccharomyces cerevisiae
PSMA4	Saccharomyces cerevisiae
PRPSAP1	Saccharomyces cerevisiae
PRPS2	Saccharomyces cerevisiae
PRPSAP2	Saccharomyces cerevisiae
PRPS1L1	Saccharomyces cerevisiae
PRPS1	Saccharomyces cerevisiae
PRDX6	Saccharomyces cerevisiae
PISD	Saccharomyces cerevisiae
PTRH1	Saccharomyces cerevisiae
TIAL1	Saccharomyces cerevisiae
TIA1	Saccharomyces cerevisiae
FEN1	Saccharomyces cerevisiae
RAD50	Saccharomyces cerevisiae
RAD51	Saccharomyces cerevisiae
MRAS	Saccharomyces cerevisiae
NRAS	Saccharomyces cerevisiae
KRAS	Saccharomyces cerevisiae
RALA	Saccharomyces cerevisiae
RRAS	Saccharomyces cerevisiae
HRAS	Saccharomyces cerevisiae
RALB	Saccharomyces cerevisiae
RRAS2	Saccharomyces cerevisiae
NSUN5	Saccharomyces cerevisiae
ZNF622	Saccharomyces cerevisiae
GSK3B	Saccharomyces cerevisiae
GSK3A	Saccharomyces cerevisiae
UQCRFS1	Saccharomyces cerevisiae
RNASEH2A	Saccharomyces cerevisiae
RRM1	Saccharomyces cerevisiae
HDAC8	Saccharomyces cerevisiae
HDAC3	Saccharomyces cerevisiae
HDAC2	Saccharomyces cerevisiae
HDAC1	Saccharomyces cerevisiae
RPL10L	Saccharomyces cerevisiae
RPL10	Saccharomyces cerevisiae
RPL12	Saccharomyces cerevisiae
RPL13	Saccharomyces cerevisiae
RPL19	Saccharomyces cerevisiae
RPL10A	Saccharomyces cerevisiae
RPL18A	Saccharomyces cerevisiae
RPL21	Saccharomyces cerevisiae
RPL22	Saccharomyces cerevisiae
RPL22L1	Saccharomyces cerevisiae
RPL23	Saccharomyces cerevisiae
RPL31	Saccharomyces cerevisiae
RPL35A	Saccharomyces cerevisiae
RPL34	Saccharomyces cerevisiae
RPL35	Saccharomyces cerevisiae
RPL37	Saccharomyces cerevisiae
RPL39L	Saccharomyces cerevisiae
RPL39	Saccharomyces cerevisiae
RPL37A	Saccharomyces cerevisiae
RPL6	Saccharomyces cerevisiae
RPL7A	Saccharomyces cerevisiae
RPL9	Saccharomyces cerevisiae
RPLP2	Saccharomyces cerevisiae
RPS11	Saccharomyces cerevisiae
RPS17	Saccharomyces cerevisiae
RPS18	Saccharomyces cerevisiae
RPS3A	Saccharomyces cerevisiae
RPS26	Saccharomyces cerevisiae
RPS27L	Saccharomyces cerevisiae
RPS27	Saccharomyces cerevisiae
RPS4Y1	Saccharomyces cerevisiae
RPS4Y2	Saccharomyces cerevisiae
RPS4X	Saccharomyces cerevisiae
RPS6	Saccharomyces cerevisiae
RPS7	Saccharomyces cerevisiae
PSMC2	Saccharomyces cerevisiae
PSMC1	Saccharomyces cerevisiae
PSMC4	Saccharomyces cerevisiae
PSMC3	Saccharomyces cerevisiae
PSMC5	Saccharomyces cerevisiae
PTPA	Saccharomyces cerevisiae
RRP8	Saccharomyces cerevisiae
MRPL36	Saccharomyces cerevisiae
BIN3	Saccharomyces cerevisiae
SACM1L	Saccharomyces cerevisiae
PLS1	Saccharomyces cerevisiae
LCP1	Saccharomyces cerevisiae
PLS3	Saccharomyces cerevisiae
MAT1A	Saccharomyces cerevisiae
MAT2A	Saccharomyces cerevisiae
TAGLN	Saccharomyces cerevisiae
TAGLN3	Saccharomyces cerevisiae
TAGLN2	Saccharomyces cerevisiae
SGTA	Saccharomyces cerevisiae
SHMT1	Saccharomyces cerevisiae
SHMT2	Saccharomyces cerevisiae
PRKAA2	Saccharomyces cerevisiae
PRKAA1	Saccharomyces cerevisiae
SNX12	Saccharomyces cerevisiae
SNX3	Saccharomyces cerevisiae
SOD1	Saccharomyces cerevisiae
SOD2	Saccharomyces cerevisiae
PGLS	Saccharomyces cerevisiae
AMD1	Saccharomyces cerevisiae
STK25	Saccharomyces cerevisiae
STK4	Saccharomyces cerevisiae
STK24	Saccharomyces cerevisiae
STK26	Saccharomyces cerevisiae
STK3	Saccharomyces cerevisiae
DECR2	Saccharomyces cerevisiae
DECR1	Saccharomyces cerevisiae
PECR	Saccharomyces cerevisiae
SUPT4H1	Saccharomyces cerevisiae
HSPA14	Saccharomyces cerevisiae
CDK19	Saccharomyces cerevisiae
CDK8	Saccharomyces cerevisiae
STX1A	Saccharomyces cerevisiae
SUPV3L1	Saccharomyces cerevisiae
NEMF	Saccharomyces cerevisiae
TALDO1	Saccharomyces cerevisiae
THNSL2	Saccharomyces cerevisiae
TPT1	Saccharomyces cerevisiae
TOP1MT	Saccharomyces cerevisiae
TOP1	Saccharomyces cerevisiae
MTOR	Saccharomyces cerevisiae
PRKACG	Saccharomyces cerevisiae
PRKACA	Saccharomyces cerevisiae
PRKACB	Saccharomyces cerevisiae
PRKX	Saccharomyces cerevisiae
TXNDC8	Saccharomyces cerevisiae
TXN	Saccharomyces cerevisiae
TVP23A	Saccharomyces cerevisiae
UBE2F	Saccharomyces cerevisiae
UBE2M	Saccharomyces cerevisiae
UBE2H	Saccharomyces cerevisiae
UBB	Saccharomyces cerevisiae
UBC	Saccharomyces cerevisiae
USP13	Saccharomyces cerevisiae
USP5	Saccharomyces cerevisiae
USP14	Saccharomyces cerevisiae
USP22	Saccharomyces cerevisiae
USP27X	Saccharomyces cerevisiae
USP3	Saccharomyces cerevisiae
ABAT	Saccharomyces cerevisiae
PRELID3A	Saccharomyces cerevisiae
ATP6V1A	Saccharomyces cerevisiae
ATP6V1B2	Saccharomyces cerevisiae
ATP6V1B1	Saccharomyces cerevisiae
ATP6V0D1	Saccharomyces cerevisiae
ATP6V0D2	Saccharomyces cerevisiae
ATP6V0A2	Saccharomyces cerevisiae
ATP6V0A1	Saccharomyces cerevisiae
TCIRG1	Saccharomyces cerevisiae
ATP6V0A4	Saccharomyces cerevisiae
CHMP6	Saccharomyces cerevisiae
RAB5A	Saccharomyces cerevisiae
RAB20	Saccharomyces cerevisiae
RAB24	Saccharomyces cerevisiae
RAB22A	Saccharomyces cerevisiae
RAB5C	Saccharomyces cerevisiae
RAB31	Saccharomyces cerevisiae
CTD-2132N18.3	Saccharomyces cerevisiae
RAB17	Saccharomyces cerevisiae
RAB21	Saccharomyces cerevisiae
RAB5B	Saccharomyces cerevisiae
CHMP3	Saccharomyces cerevisiae
VPS25	Saccharomyces cerevisiae
PIK3C3	Saccharomyces cerevisiae
ACER3	Saccharomyces cerevisiae
RP11-435I10.4	Saccharomyces cerevisiae
CLN3	Saccharomyces cerevisiae
SLC25A32	Saccharomyces cerevisiae
IMPACT	Saccharomyces cerevisiae
YME1L1	Saccharomyces cerevisiae
ABCC1	Saccharomyces cerevisiae
ABCC11	Saccharomyces cerevisiae
ABCC12	Saccharomyces cerevisiae
ABCC10	Saccharomyces cerevisiae
ABCC5	Saccharomyces cerevisiae
SGK3	Saccharomyces cerevisiae
SGK1	Saccharomyces cerevisiae
C8orf44-SGK3	Saccharomyces cerevisiae
SGK2	Saccharomyces cerevisiae
PQLC2	Saccharomyces cerevisiae
WTH3DI	Saccharomyces cerevisiae
RAB41	Saccharomyces cerevisiae
RAB6C	Saccharomyces cerevisiae
RAB6A	Saccharomyces cerevisiae
RAB6B	Saccharomyces cerevisiae
RAB9A	Saccharomyces cerevisiae
RAB29	Saccharomyces cerevisiae
RAB38	Saccharomyces cerevisiae
RAB9B	Saccharomyces cerevisiae
RAB7B	Saccharomyces cerevisiae
RAB7A	Saccharomyces cerevisiae
RAB32	Saccharomyces cerevisiae
RAB23	Saccharomyces cerevisiae
ATAD2B	Saccharomyces cerevisiae
ATAD2	Saccharomyces cerevisiae
UCHL1	Saccharomyces cerevisiae
UCHL3	Saccharomyces cerevisiae
DUSP12	Saccharomyces cerevisiae
TP53I3	Saccharomyces cerevisiae
G6PD	Saccharomyces cerevisiae
GART	Saccharomyces cerevisiae
CDC7	Saccharomyces cerevisiae
SC5D	Saccharomyces cerevisiae
GPD1	Saccharomyces cerevisiae
GPD1L	Saccharomyces cerevisiae
GCLC	Saccharomyces cerevisiae
HIST1H4B	Saccharomyces cerevisiae
HIST1H4E	Saccharomyces cerevisiae
HIST1H4A	Saccharomyces cerevisiae
HIST1H4F	Saccharomyces cerevisiae
HIST1H4H	Saccharomyces cerevisiae
HIST2H4B	Saccharomyces cerevisiae
HIST1H4L	Saccharomyces cerevisiae
HIST4H4	Saccharomyces cerevisiae
HIST1H4K	Saccharomyces cerevisiae
HIST1H4D	Saccharomyces cerevisiae
HIST1H4I	Saccharomyces cerevisiae
HIST1H4J	Saccharomyces cerevisiae
HIST2H4A	Saccharomyces cerevisiae
HIST1H4G	Saccharomyces cerevisiae
HIST1H4C	Saccharomyces cerevisiae
MAPK12	Saccharomyces cerevisiae
MAPK10	Saccharomyces cerevisiae
MAPK11	Saccharomyces cerevisiae
MAPK9	Saccharomyces cerevisiae
MAPK8	Saccharomyces cerevisiae
MAPK13	Saccharomyces cerevisiae
MAPK14	Saccharomyces cerevisiae
RBM34	Saccharomyces cerevisiae
ERCC4	Saccharomyces cerevisiae
RPL15	Saccharomyces cerevisiae
RPL13A	Saccharomyces cerevisiae
RPL18	Saccharomyces cerevisiae
RPL24	Saccharomyces cerevisiae
RPL26L1	Saccharomyces cerevisiae
RPL26	Saccharomyces cerevisiae
RP11-849F2.7	Saccharomyces cerevisiae
RPL27	Saccharomyces cerevisiae
RPL8	Saccharomyces cerevisiae
RPL36	Saccharomyces cerevisiae
UBA52	Saccharomyces cerevisiae
RPL7L1	Saccharomyces cerevisiae
RPL7	Saccharomyces cerevisiae
RPS10	Saccharomyces cerevisiae
RPS12	Saccharomyces cerevisiae
RPS14	Saccharomyces cerevisiae
RPS16	Saccharomyces cerevisiae
RPS21	Saccharomyces cerevisiae
RPS15A	Saccharomyces cerevisiae
RPS25	Saccharomyces cerevisiae
RPS29	Saccharomyces cerevisiae
FAU	Saccharomyces cerevisiae
RPS8	Saccharomyces cerevisiae
ADH6	Saccharomyces cerevisiae
ADH1C	Saccharomyces cerevisiae
ADH7	Saccharomyces cerevisiae
ADH4	Saccharomyces cerevisiae
ADH5	Saccharomyces cerevisiae
ADH1B	Saccharomyces cerevisiae
ADH1A	Saccharomyces cerevisiae
SRXN1	Saccharomyces cerevisiae
PRDX2	Saccharomyces cerevisiae
PRDX3	Saccharomyces cerevisiae
PRDX1	Saccharomyces cerevisiae
PRDX4	Saccharomyces cerevisiae

## Sheet: 309_HS
Human AAGs	Species
GHR	Homo sapiens
GHRH	Homo sapiens
SHC1	Homo sapiens
POU1F1	Homo sapiens
PROP1	Homo sapiens
TP53	Homo sapiens
TERC	Homo sapiens
TERT	Homo sapiens
ATM	Homo sapiens
PLAU	Homo sapiens
ERCC2	Homo sapiens
ERCC8	Homo sapiens
WRN	Homo sapiens
LMNA	Homo sapiens
IGF1R	Homo sapiens
TXN	Homo sapiens
KL	Homo sapiens
E2F1	Homo sapiens
PTPN11	Homo sapiens
NFKB2	Homo sapiens
STAT5B	Homo sapiens
STAT3	Homo sapiens
STAT5A	Homo sapiens
NRG1	Homo sapiens
HDAC3	Homo sapiens
GH1	Homo sapiens
IL7R	Homo sapiens
IGF1	Homo sapiens
IGF2	Homo sapiens
INS	Homo sapiens
NGF	Homo sapiens
IRS1	Homo sapiens
PTPN1	Homo sapiens
IRS2	Homo sapiens
AKT1	Homo sapiens
PIK3CB	Homo sapiens
NGFR	Homo sapiens
HRAS	Homo sapiens
MYC	Homo sapiens
EGFR	Homo sapiens
ERBB2	Homo sapiens
INSR	Homo sapiens
NCOR1	Homo sapiens
NBN	Homo sapiens
JUND	Homo sapiens
IL2	Homo sapiens
PDGFB	Homo sapiens
EGF	Homo sapiens
IL2RG	Homo sapiens
FOS	Homo sapiens
PDGFRB	Homo sapiens
EPOR	Homo sapiens
SST	Homo sapiens
PRKCD	Homo sapiens
PPARA	Homo sapiens
RET	Homo sapiens
PLCG2	Homo sapiens
PEX5	Homo sapiens
TCF3	Homo sapiens
PARP1	Homo sapiens
BRCA1	Homo sapiens
PIN1	Homo sapiens
PTEN	Homo sapiens
CREBBP	Homo sapiens
HIF1A	Homo sapiens
UBB	Homo sapiens
RPA1	Homo sapiens
BLM	Homo sapiens
BCL2	Homo sapiens
S100B	Homo sapiens
VCP	Homo sapiens
POLG	Homo sapiens
IGFBP3	Homo sapiens
HSP90AA1	Homo sapiens
NR3C1	Homo sapiens
EGR1	Homo sapiens
VEGFA	Homo sapiens
ABL1	Homo sapiens
BRCA2	Homo sapiens
TOP2A	Homo sapiens
TOP2B	Homo sapiens
NFKB1	Homo sapiens
TOP1	Homo sapiens
RAD51	Homo sapiens
UBE2I	Homo sapiens
TNF	Homo sapiens
PDPK1	Homo sapiens
CEBPA	Homo sapiens
CEBPB	Homo sapiens
MXI1	Homo sapiens
TGFB1	Homo sapiens
ERCC6	Homo sapiens
STK11	Homo sapiens
EP300	Homo sapiens
APTX	Homo sapiens
PML	Homo sapiens
GSK3B	Homo sapiens
HTT	Homo sapiens
PRKCA	Homo sapiens
SSTR3	Homo sapiens
HELLS	Homo sapiens
APOC3	Homo sapiens
EEF2	Homo sapiens
ERCC3	Homo sapiens
TERF1	Homo sapiens
PRKDC	Homo sapiens
CAT	Homo sapiens
ERCC5	Homo sapiens
AR	Homo sapiens
GTF2H2	Homo sapiens
XRCC5	Homo sapiens
PCNA	Homo sapiens
FEN1	Homo sapiens
FAS	Homo sapiens
TERF2	Homo sapiens
XRCC6	Homo sapiens
POLD1	Homo sapiens
BAX	Homo sapiens
RB1	Homo sapiens
EMD	Homo sapiens
GRB2	Homo sapiens
FOXO3	Homo sapiens
FOXO1	Homo sapiens
HSF1	Homo sapiens
XPA	Homo sapiens
MSRA	Homo sapiens
RECQL4	Homo sapiens
SOD2	Homo sapiens
SOD1	Homo sapiens
FOXM1	Homo sapiens
COQ7	Homo sapiens
CACNA1A	Homo sapiens
LRP2	Homo sapiens
AIFM1	Homo sapiens
UCHL1	Homo sapiens
APP	Homo sapiens
APOE	Homo sapiens
A2M	Homo sapiens
SNCG	Homo sapiens
PRDX1	Homo sapiens
PON1	Homo sapiens
RELA	Homo sapiens
IL6	Homo sapiens
RGN	Homo sapiens
ATP5O	Homo sapiens
RAD52	Homo sapiens
TOP3B	Homo sapiens
ERCC1	Homo sapiens
SIRT1	Homo sapiens
HDAC1	Homo sapiens
HSPA9	Homo sapiens
GPX1	Homo sapiens
GSR	Homo sapiens
GSS	Homo sapiens
GSTA4	Homo sapiens
GSTP1	Homo sapiens
MT-CO1	Homo sapiens
HSPD1	Homo sapiens
HSPA1A	Homo sapiens
HSPA1B	Homo sapiens
PCMT1	Homo sapiens
MAPK8	Homo sapiens
YWHAZ	Homo sapiens
PTK2B	Homo sapiens
PTK2	Homo sapiens
IL7	Homo sapiens
MAPK14	Homo sapiens
FGFR1	Homo sapiens
SP1	Homo sapiens
FLT1	Homo sapiens
JUN	Homo sapiens
MED1	Homo sapiens
MAPK9	Homo sapiens
MAPK3	Homo sapiens
HMGB1	Homo sapiens
CCNA2	Homo sapiens
HMGB2	Homo sapiens
MAP3K5	Homo sapiens
TAF1	Homo sapiens
LMNB1	Homo sapiens
SDHC	Homo sapiens
FOXO4	Homo sapiens
HESX1	Homo sapiens
PIK3R1	Homo sapiens
BSCL2	Homo sapiens
AGPAT2	Homo sapiens
BMI1	Homo sapiens
EEF1A1	Homo sapiens
TFAP2A	Homo sapiens
BDNF	Homo sapiens
CREB1	Homo sapiens
ATF2	Homo sapiens
TBP	Homo sapiens
APEX1	Homo sapiens
HBP1	Homo sapiens
BUB1B	Homo sapiens
PTGS2	Homo sapiens
HSPA8	Homo sapiens
SIN3A	Homo sapiens
CDK1	Homo sapiens
TFDP1	Homo sapiens
DDIT3	Homo sapiens
POLA1	Homo sapiens
MAPT	Homo sapiens
CTGF	Homo sapiens
HDAC2	Homo sapiens
MAX	Homo sapiens
MXD1	Homo sapiens
MDM2	Homo sapiens
SUMO1	Homo sapiens
H2AFX	Homo sapiens
HOXB7	Homo sapiens
HOXC4	Homo sapiens
JAK2	Homo sapiens
ESR1	Homo sapiens
LEP	Homo sapiens
LEPR	Homo sapiens
NFKBIA	Homo sapiens
CLU	Homo sapiens
MTOR	Homo sapiens
GHRHR	Homo sapiens
CTNNB1	Homo sapiens
PSEN1	Homo sapiens
DLL3	Homo sapiens
CDKN2A	Homo sapiens
PPP1CA	Homo sapiens
DBN1	Homo sapiens
NOG	Homo sapiens
ELN	Homo sapiens
ATR	Homo sapiens
UCP3	Homo sapiens
ZMPSTE24	Homo sapiens
TP63	Homo sapiens
UCP2	Homo sapiens
POLB	Homo sapiens
GCLC	Homo sapiens
GCLM	Homo sapiens
SIRT6	Homo sapiens
BUB3	Homo sapiens
RAE1	Homo sapiens
PMCH	Homo sapiens
MLH1	Homo sapiens
CSNK1E	Homo sapiens
STUB1	Homo sapiens
PPM1D	Homo sapiens
CHEK2	Homo sapiens
PCK1	Homo sapiens
ARHGAP1	Homo sapiens
CDC42	Homo sapiens
ARNTL	Homo sapiens
CLOCK	Homo sapiens
HIC1	Homo sapiens
PAPPA	Homo sapiens
ADCY5	Homo sapiens
PPARGC1A	Homo sapiens
GPX4	Homo sapiens
UCP1	Homo sapiens
FGF23	Homo sapiens
EFEMP1	Homo sapiens
ERCC4	Homo sapiens
CETP	Homo sapiens
PPARG	Homo sapiens
AGTR1	Homo sapiens
CISD2	Homo sapiens
EEF1E1	Homo sapiens
EPS8	Homo sapiens
KCNA3	Homo sapiens
SIRT7	Homo sapiens
SLC13A1	Homo sapiens
SOCS2	Homo sapiens
TPP2	Homo sapiens
TP53BP1	Homo sapiens
SIRT3	Homo sapiens
NCOR2	Homo sapiens
SUN1	Homo sapiens
BAK1	Homo sapiens
IGFBP2	Homo sapiens
PYCR1	Homo sapiens
TP73	Homo sapiens
CNR1	Homo sapiens
NFE2L2	Homo sapiens
CDKN1A	Homo sapiens
PDGFRA	Homo sapiens
PIK3CA	Homo sapiens
C1QA	Homo sapiens
CDKN2B	Homo sapiens
EIF5A2	Homo sapiens
MIF	Homo sapiens
DGAT1	Homo sapiens
MT1E	Homo sapiens
FGF21	Homo sapiens
HTRA2	Homo sapiens
GSK3A	Homo sapiens
NUDT1	Homo sapiens
IKBKB	Homo sapiens
SQSTM1	Homo sapiens
CDK7	Homo sapiens
GRN	Homo sapiens
SERPINE1	Homo sapiens
SPRTN	Homo sapiens
RICTOR	Homo sapiens
CTF1	Homo sapiens
TRAP1	Homo sapiens
TRPV1	Homo sapiens
NFE2L1	Homo sapiens
CBX7	Homo sapiens
Mot-2	Homo sapiens
RFC4	Homo sapiens
TOPORS	Homo sapiens
