# Supplementary material for: Quantitative and Systems Pharmacology 3. Network-Based Identification of New Targets for Natural Products Enables Potential Uses in Aging-Associated Disorders
Source: Front Pharmacol. 2017 Oct 18;8:747. doi: 10.3389/fphar.2017.00747 (PMC5651538; doi:10.3389/fphar.2017.00747)
Supplement: Table S2 — List of 20,462 human protein-coding genes from the NCBI database. [file DataSheet2.XLSX]

## Sheet: Sheet1
Gene Symbol	Gene Entrez ID	description	type_of_gene	map_location
A1BG	1	alpha-1-B glycoprotein	protein-coding	19q13.4
A2M	2	alpha-2-macroglobulin	protein-coding	12p13.31
NAT1	9	N-acetyltransferase 1 (arylamine N-acetyltransferase)	protein-coding	8p22
NAT2	10	N-acetyltransferase 2 (arylamine N-acetyltransferase)	protein-coding	8p22
SERPINA3	12	serpin peptidase inhibitor, clade A (alpha-1 antiproteinase, antitrypsin), member 3	protein-coding	14q32.1
AADAC	13	arylacetamide deacetylase	protein-coding	3q25.1
AAMP	14	angio-associated, migratory cell protein	protein-coding	2q35
AANAT	15	aralkylamine N-acetyltransferase	protein-coding	17q25
AARS	16	alanyl-tRNA synthetase	protein-coding	16q22
ABAT	18	4-aminobutyrate aminotransferase	protein-coding	16p13.2
ABCA1	19	ATP-binding cassette, sub-family A (ABC1), member 1	protein-coding	9q31.1
ABCA2	20	ATP-binding cassette, sub-family A (ABC1), member 2	protein-coding	9q34
ABCA3	21	ATP-binding cassette, sub-family A (ABC1), member 3	protein-coding	16p13.3
ABCB7	22	ATP-binding cassette, sub-family B (MDR/TAP), member 7	protein-coding	Xq13.3
ABCF1	23	ATP-binding cassette, sub-family F (GCN20), member 1	protein-coding	6p21.33
ABCA4	24	ATP-binding cassette, sub-family A (ABC1), member 4	protein-coding	1p22
ABL1	25	c-abl oncogene 1, non-receptor tyrosine kinase	protein-coding	9q34.1
AOC1	26	amine oxidase, copper containing 1	protein-coding	7q36.1
ABL2	27	v-abl Abelson murine leukemia viral oncogene homolog 2	protein-coding	1q25.2
ABO	28	ABO blood group (transferase A, alpha 1-3-N-acetylgalactosaminyltransferase; transferase B, alpha 1-3-galactosyltransferase)	protein-coding	9q34.2
ABR	29	active BCR-related	protein-coding	17p13.3
ACAA1	30	acetyl-CoA acyltransferase 1	protein-coding	3p22.2
ACACA	31	acetyl-CoA carboxylase alpha	protein-coding	17q21
ACACB	32	acetyl-CoA carboxylase beta	protein-coding	12q24.11
ACADL	33	acyl-CoA dehydrogenase, long chain	protein-coding	2q34
ACADM	34	acyl-CoA dehydrogenase, C-4 to C-12 straight chain	protein-coding	1p31
ACADS	35	acyl-CoA dehydrogenase, C-2 to C-3 short chain	protein-coding	12q24.31
ACADSB	36	acyl-CoA dehydrogenase, short/branched chain	protein-coding	10q26.13
ACADVL	37	acyl-CoA dehydrogenase, very long chain	protein-coding	17p13.1
ACAT1	38	acetyl-CoA acetyltransferase 1	protein-coding	11q22.3
ACAT2	39	acetyl-CoA acetyltransferase 2	protein-coding	6q25.3
ASIC2	40	acid-sensing (proton-gated) ion channel 2	protein-coding	17q12
ASIC1	41	acid-sensing (proton-gated) ion channel 1	protein-coding	12q12
ACHE	43	acetylcholinesterase	protein-coding	7q22
ACLY	47	ATP citrate lyase	protein-coding	17q21.2
ACO1	48	aconitase 1, soluble	protein-coding	9p21.1
ACR	49	acrosin	protein-coding	22q13.33
ACO2	50	aconitase 2, mitochondrial	protein-coding	22q13.2
ACOX1	51	acyl-CoA oxidase 1, palmitoyl	protein-coding	17q25.1
ACP1	52	acid phosphatase 1, soluble	protein-coding	2p25
ACP2	53	acid phosphatase 2, lysosomal	protein-coding	11p11.2|11p12-p11
ACP5	54	acid phosphatase 5, tartrate resistant	protein-coding	19p13.2
ACPP	55	acid phosphatase, prostate	protein-coding	3q22.1
ACRV1	56	acrosomal vesicle protein 1	protein-coding	11q24.2
ACTA1	58	actin, alpha 1, skeletal muscle	protein-coding	1q42.13
ACTA2	59	actin, alpha 2, smooth muscle, aorta	protein-coding	10q23.3
ACTB	60	actin, beta	protein-coding	7p22
ACTC1	70	actin, alpha, cardiac muscle 1	protein-coding	15q14
ACTG1	71	actin, gamma 1	protein-coding	17q25
ACTG2	72	actin, gamma 2, smooth muscle, enteric	protein-coding	2p13.1
ACTN4	81	actinin, alpha 4	protein-coding	19q13
ACTL6A	86	actin-like 6A	protein-coding	3q26.33
ACTN1	87	actinin, alpha 1	protein-coding	14q24|14q22-q24
ACTN2	88	actinin, alpha 2	protein-coding	1q42-q43
ACTN3	89	actinin, alpha 3	protein-coding	11q13.1
ACVR1	90	activin A receptor, type I	protein-coding	2q23-q24
ACVR1B	91	activin A receptor, type IB	protein-coding	12q13
ACVR2A	92	activin A receptor, type IIA	protein-coding	2q22.3
ACVR2B	93	activin A receptor, type IIB	protein-coding	3p22
ACVRL1	94	activin A receptor type II-like 1	protein-coding	12q13.13
ACY1	95	aminoacylase 1	protein-coding	3p21.1
ACYP1	97	acylphosphatase 1, erythrocyte (common) type	protein-coding	14q24.3
ACYP2	98	acylphosphatase 2, muscle type	protein-coding	2p16.2
ADA	100	adenosine deaminase	protein-coding	20q13.12
ADAM8	101	ADAM metallopeptidase domain 8	protein-coding	10q26.3
ADAM10	102	ADAM metallopeptidase domain 10	protein-coding	15q22
ADAR	103	adenosine deaminase, RNA-specific	protein-coding	1q21.3
ADARB1	104	adenosine deaminase, RNA-specific, B1	protein-coding	21q22.3
ADARB2	105	adenosine deaminase, RNA-specific, B2 (non-functional)	protein-coding	10p15.3
ADCY1	107	adenylate cyclase 1 (brain)	protein-coding	7p13-p12
ADCY2	108	adenylate cyclase 2 (brain)	protein-coding	5p15.3
ADCY3	109	adenylate cyclase 3	protein-coding	2p23.3
ADCY5	111	adenylate cyclase 5	protein-coding	3q21.1
ADCY6	112	adenylate cyclase 6	protein-coding	12q12-q13
ADCY7	113	adenylate cyclase 7	protein-coding	16q12.1
ADCY8	114	adenylate cyclase 8 (brain)	protein-coding	8q24
ADCY9	115	adenylate cyclase 9	protein-coding	16p13.3
ADCYAP1	116	adenylate cyclase activating polypeptide 1 (pituitary)	protein-coding	18p11
ADCYAP1R1	117	adenylate cyclase activating polypeptide 1 (pituitary) receptor type I	protein-coding	7p14
ADD1	118	adducin 1 (alpha)	protein-coding	4p16.3
ADD2	119	adducin 2 (beta)	protein-coding	2p13.3
ADD3	120	adducin 3 (gamma)	protein-coding	10q25.2
PLIN2	123	perilipin 2	protein-coding	9p22.1
ADH1A	124	alcohol dehydrogenase 1A (class I), alpha polypeptide	protein-coding	4q23
ADH1B	125	alcohol dehydrogenase 1B (class I), beta polypeptide	protein-coding	4q23
ADH1C	126	alcohol dehydrogenase 1C (class I), gamma polypeptide	protein-coding	4q23
ADH4	127	alcohol dehydrogenase 4 (class II), pi polypeptide	protein-coding	4q22
ADH5	128	alcohol dehydrogenase 5 (class III), chi polypeptide	protein-coding	4q23
ADH6	130	alcohol dehydrogenase 6 (class V)	protein-coding	4q23
ADH7	131	alcohol dehydrogenase 7 (class IV), mu or sigma polypeptide	protein-coding	4q23-q24
ADK	132	adenosine kinase	protein-coding	10q22|10q11-q24
ADM	133	adrenomedullin	protein-coding	11p15.4
ADORA1	134	adenosine A1 receptor	protein-coding	1q32.1
ADORA2A	135	adenosine A2a receptor	protein-coding	22q11.23
ADORA2B	136	adenosine A2b receptor	protein-coding	17p12
ADORA3	140	adenosine A3 receptor	protein-coding	1p13.2
ADPRH	141	ADP-ribosylarginine hydrolase	protein-coding	3q13.31-q13.33
PARP1	142	poly (ADP-ribose) polymerase 1	protein-coding	1q41-q42
PARP4	143	poly (ADP-ribose) polymerase family, member 4	protein-coding	13q11
ADRA1D	146	adrenoceptor alpha 1D	protein-coding	20p13
ADRA1B	147	adrenoceptor alpha 1B	protein-coding	5q33.3
ADRA1A	148	adrenoceptor alpha 1A	protein-coding	8p21.2
ADRA2A	150	adrenoceptor alpha 2A	protein-coding	10q25.2
ADRA2B	151	adrenoceptor alpha 2B	protein-coding	2q11.1
ADRA2C	152	adrenoceptor alpha 2C	protein-coding	4p16
ADRB1	153	adrenoceptor beta 1	protein-coding	10q25.3
ADRB2	154	adrenoceptor beta 2, surface	protein-coding	5q31-q32
ADRB3	155	adrenoceptor beta 3	protein-coding	8p12
ADRBK1	156	adrenergic, beta, receptor kinase 1	protein-coding	11q13.1
ADRBK2	157	adrenergic, beta, receptor kinase 2	protein-coding	22q12.1
ADSL	158	adenylosuccinate lyase	protein-coding	22q13.2
ADSS	159	adenylosuccinate synthase	protein-coding	1q44
AP2A1	160	adaptor-related protein complex 2, alpha 1 subunit	protein-coding	19q13.33
AP2A2	161	adaptor-related protein complex 2, alpha 2 subunit	protein-coding	11p15.5
AP1B1	162	adaptor-related protein complex 1, beta 1 subunit	protein-coding	22q12.2
AP2B1	163	adaptor-related protein complex 2, beta 1 subunit	protein-coding	17q11.2-q12
AP1G1	164	adaptor-related protein complex 1, gamma 1 subunit	protein-coding	16q23
AEBP1	165	AE binding protein 1	protein-coding	7p13
AES	166	amino-terminal enhancer of split	protein-coding	19p13.3
CRISP1	167	cysteine-rich secretory protein 1	protein-coding	6p21.3
AFM	173	afamin	protein-coding	4q13.3
AFP	174	alpha-fetoprotein	protein-coding	4q13.3
AGA	175	aspartylglucosaminidase	protein-coding	4q34.3
ACAN	176	aggrecan	protein-coding	15q26.1
AGER	177	advanced glycosylation end product-specific receptor	protein-coding	6p21.3
AGL	178	amylo-alpha-1, 6-glucosidase, 4-alpha-glucanotransferase	protein-coding	1p21
AGRP	181	agouti related protein homolog (mouse)	protein-coding	16q22
JAG1	182	jagged 1	protein-coding	20p12.1-p11.23
AGT	183	angiotensinogen (serpin peptidase inhibitor, clade A, member 8)	protein-coding	1q42.2
AGTR1	185	angiotensin II receptor, type 1	protein-coding	3q24
AGTR2	186	angiotensin II receptor, type 2	protein-coding	Xq22-q23
APLNR	187	apelin receptor	protein-coding	11q12
AGXT	189	alanine-glyoxylate aminotransferase	protein-coding	2q37.3
NR0B1	190	nuclear receptor subfamily 0, group B, member 1	protein-coding	Xp21.3
AHCY	191	adenosylhomocysteinase	protein-coding	20q11.22
AHR	196	aryl hydrocarbon receptor	protein-coding	7p15
AHSG	197	alpha-2-HS-glycoprotein	protein-coding	3q27
AIF1	199	allograft inflammatory factor 1	protein-coding	6p21.3
AIM1	202	absent in melanoma 1	protein-coding	6q21
AK1	203	adenylate kinase 1	protein-coding	9q34.1
AK2	204	adenylate kinase 2	protein-coding	1p34
AK4	205	adenylate kinase 4	protein-coding	1p31.3
AKT1	207	v-akt murine thymoma viral oncogene homolog 1	protein-coding	14q32.32
AKT2	208	v-akt murine thymoma viral oncogene homolog 2	protein-coding	19q13.1-q13.2
ALAD	210	aminolevulinate dehydratase	protein-coding	9q33.1
ALAS1	211	aminolevulinate, delta-, synthase 1	protein-coding	3p21.1
ALAS2	212	aminolevulinate, delta-, synthase 2	protein-coding	Xp11.21
ALB	213	albumin	protein-coding	4q13.3
ALCAM	214	activated leukocyte cell adhesion molecule	protein-coding	3q13.1
ABCD1	215	ATP-binding cassette, sub-family D (ALD), member 1	protein-coding	Xq28
ALDH1A1	216	aldehyde dehydrogenase 1 family, member A1	protein-coding	9q21.13
ALDH2	217	aldehyde dehydrogenase 2 family (mitochondrial)	protein-coding	12q24.2
ALDH3A1	218	aldehyde dehydrogenase 3 family, member A1	protein-coding	17p11.2
ALDH1B1	219	aldehyde dehydrogenase 1 family, member B1	protein-coding	9p11.1
ALDH1A3	220	aldehyde dehydrogenase 1 family, member A3	protein-coding	15q26.3
ALDH3B1	221	aldehyde dehydrogenase 3 family, member B1	protein-coding	11q13
ALDH3B2	222	aldehyde dehydrogenase 3 family, member B2	protein-coding	11q13
ALDH9A1	223	aldehyde dehydrogenase 9 family, member A1	protein-coding	1q23.1
ALDH3A2	224	aldehyde dehydrogenase 3 family, member A2	protein-coding	17p11.2
ABCD2	225	ATP-binding cassette, sub-family D (ALD), member 2	protein-coding	12q12
ALDOA	226	aldolase A, fructose-bisphosphate	protein-coding	16p11.2
ALDOB	229	aldolase B, fructose-bisphosphate	protein-coding	9q21.3-q22.2
ALDOC	230	aldolase C, fructose-bisphosphate	protein-coding	17cen-q12
AKR1B1	231	aldo-keto reductase family 1, member B1 (aldose reductase)	protein-coding	7q35
ALK	238	anaplastic lymphoma receptor tyrosine kinase	protein-coding	2p23
ALOX12	239	arachidonate 12-lipoxygenase	protein-coding	17p13.1
ALOX5	240	arachidonate 5-lipoxygenase	protein-coding	10q11.2
ALOX5AP	241	arachidonate 5-lipoxygenase-activating protein	protein-coding	13q12
ALOX12B	242	arachidonate 12-lipoxygenase, 12R type	protein-coding	17p13.1
ANXA8L2	244	annexin A8-like 2	protein-coding	10q11.22
ALOX15	246	arachidonate 15-lipoxygenase	protein-coding	17p13.3
ALOX15B	247	arachidonate 15-lipoxygenase, type B	protein-coding	17p13.1
ALPI	248	alkaline phosphatase, intestinal	protein-coding	2q37.1
ALPL	249	alkaline phosphatase, liver/bone/kidney	protein-coding	1p36.12
ALPP	250	alkaline phosphatase, placental	protein-coding	2q37
ALPPL2	251	alkaline phosphatase, placental-like 2	protein-coding	2q37
ALX3	257	ALX homeobox 3	protein-coding	1p13.3
AMBN	258	ameloblastin (enamel matrix protein)	protein-coding	4q21
AMBP	259	alpha-1-microglobulin/bikunin precursor	protein-coding	9q32-q33
AMD1	262	adenosylmethionine decarboxylase 1	protein-coding	6q21
AMELX	265	amelogenin, X-linked	protein-coding	Xp22.31-p22.1
AMELY	266	amelogenin, Y-linked	protein-coding	Yp11.2
AMFR	267	autocrine motility factor receptor, E3 ubiquitin protein ligase	protein-coding	16q21
AMH	268	anti-Mullerian hormone	protein-coding	19p13.3
AMHR2	269	anti-Mullerian hormone receptor, type II	protein-coding	12q13
AMPD1	270	adenosine monophosphate deaminase 1	protein-coding	1p13
AMPD2	271	adenosine monophosphate deaminase 2	protein-coding	1p13.3
AMPD3	272	adenosine monophosphate deaminase 3	protein-coding	11p15
AMPH	273	amphiphysin	protein-coding	7p14-p13
BIN1	274	bridging integrator 1	protein-coding	2q14
AMT	275	aminomethyltransferase	protein-coding	3p21.2-p21.1
AMY1A	276	amylase, alpha 1A (salivary)	protein-coding	1p21
AMY1B	277	amylase, alpha 1B (salivary)	protein-coding	1p21
AMY1C	278	amylase, alpha 1C (salivary)	protein-coding	1p21
AMY2A	279	amylase, alpha 2A (pancreatic)	protein-coding	1p21
AMY2B	280	amylase, alpha 2B (pancreatic)	protein-coding	1p21
ANG	283	angiogenin, ribonuclease, RNase A family, 5	protein-coding	14q11.1-q11.2
ANGPT1	284	angiopoietin 1	protein-coding	8q23.1
ANGPT2	285	angiopoietin 2	protein-coding	8p23.1
ANK1	286	ankyrin 1, erythrocytic	protein-coding	8p11.1
ANK2	287	ankyrin 2, neuronal	protein-coding	4q25-q27
ANK3	288	ankyrin 3, node of Ranvier (ankyrin G)	protein-coding	10q21
ANPEP	290	alanyl (membrane) aminopeptidase	protein-coding	15q25-q26
SLC25A4	291	solute carrier family 25 (mitochondrial carrier; adenine nucleotide translocator), member 4	protein-coding	4q35
SLC25A5	292	solute carrier family 25 (mitochondrial carrier; adenine nucleotide translocator), member 5	protein-coding	Xq24
SLC25A6	293	solute carrier family 25 (mitochondrial carrier; adenine nucleotide translocator), member 6	protein-coding	Xp22.32 and Yp11.3
ANXA1	301	annexin A1	protein-coding	9q21.13
ANXA2	302	annexin A2	protein-coding	15q22.2
ANXA3	306	annexin A3	protein-coding	4q21.21
ANXA4	307	annexin A4	protein-coding	2p13
ANXA5	308	annexin A5	protein-coding	4q27
ANXA6	309	annexin A6	protein-coding	5q33.1
ANXA7	310	annexin A7	protein-coding	10q22.2
ANXA11	311	annexin A11	protein-coding	10q23
ANXA13	312	annexin A13	protein-coding	8q24.13
AOAH	313	acyloxyacyl hydrolase (neutrophil)	protein-coding	7p14-p12
AOC2	314	amine oxidase, copper containing 2 (retina-specific)	protein-coding	17q21
AOX1	316	aldehyde oxidase 1	protein-coding	2q33
APAF1	317	apoptotic peptidase activating factor 1	protein-coding	12q23
NUDT2	318	nudix (nucleoside diphosphate linked moiety X)-type motif 2	protein-coding	9p13
APOF	319	apolipoprotein F	protein-coding	12q13.3
APBA1	320	amyloid beta (A4) precursor protein-binding, family A, member 1	protein-coding	9q13-q21.1
APBA2	321	amyloid beta (A4) precursor protein-binding, family A, member 2	protein-coding	15q11-q12
APBB1	322	amyloid beta (A4) precursor protein-binding, family B, member 1 (Fe65)	protein-coding	11p15
APBB2	323	amyloid beta (A4) precursor protein-binding, family B, member 2	protein-coding	4p13
APC	324	adenomatous polyposis coli	protein-coding	5q21-q22
APCS	325	amyloid P component, serum	protein-coding	1q21-q23
AIRE	326	autoimmune regulator	protein-coding	21q22.3
APEH	327	acylaminoacyl-peptide hydrolase	protein-coding	3p21.31
APEX1	328	APEX nuclease (multifunctional DNA repair enzyme) 1	protein-coding	14q11.2
BIRC2	329	baculoviral IAP repeat containing 2	protein-coding	11q22
BIRC3	330	baculoviral IAP repeat containing 3	protein-coding	11q22
XIAP	331	X-linked inhibitor of apoptosis	protein-coding	Xq25
BIRC5	332	baculoviral IAP repeat containing 5	protein-coding	17q25
APLP1	333	amyloid beta (A4) precursor-like protein 1	protein-coding	19q13.1
APLP2	334	amyloid beta (A4) precursor-like protein 2	protein-coding	11q24
APOA1	335	apolipoprotein A-I	protein-coding	11q23-q24
APOA2	336	apolipoprotein A-II	protein-coding	1q23.3
APOA4	337	apolipoprotein A-IV	protein-coding	11q23
APOB	338	apolipoprotein B	protein-coding	2p24-p23
APOBEC1	339	apolipoprotein B mRNA editing enzyme, catalytic polypeptide 1	protein-coding	12p13.1
APOC1	341	apolipoprotein C-I	protein-coding	19q13.2
AQP8	343	aquaporin 8	protein-coding	16p12
APOC2	344	apolipoprotein C-II	protein-coding	19q13.2
APOC3	345	apolipoprotein C-III	protein-coding	11q23.3
APOC4	346	apolipoprotein C-IV	protein-coding	19q13.2
APOD	347	apolipoprotein D	protein-coding	3q26.2-qter
APOE	348	apolipoprotein E	protein-coding	19q13.2
APOH	350	apolipoprotein H (beta-2-glycoprotein I)	protein-coding	17q24.2
APP	351	amyloid beta (A4) precursor protein	protein-coding	21q21.3
APRT	353	adenine phosphoribosyltransferase	protein-coding	16q24
KLK3	354	kallikrein-related peptidase 3	protein-coding	19q13.41
FAS	355	Fas cell surface death receptor	protein-coding	10q24.1
FASLG	356	Fas ligand (TNF superfamily, member 6)	protein-coding	1q23
SHROOM2	357	shroom family member 2	protein-coding	Xp22.3
AQP1	358	aquaporin 1 (Colton blood group)	protein-coding	7p14
AQP2	359	aquaporin 2 (collecting duct)	protein-coding	12q12-q13
AQP3	360	aquaporin 3 (Gill blood group)	protein-coding	9p13
AQP4	361	aquaporin 4	protein-coding	18q11.2-q12.1
AQP5	362	aquaporin 5	protein-coding	12q13
AQP6	363	aquaporin 6, kidney specific	protein-coding	12q13
AQP7	364	aquaporin 7	protein-coding	9p13
AQP9	366	aquaporin 9	protein-coding	15q
AR	367	androgen receptor	protein-coding	Xq12
ABCC6	368	ATP-binding cassette, sub-family C (CFTR/MRP), member 6	protein-coding	16p13.1
ARAF	369	v-raf murine sarcoma 3611 viral oncogene homolog	protein-coding	Xp11.4-p11.2
ARCN1	372	archain 1	protein-coding	11q23.3
TRIM23	373	tripartite motif containing 23	protein-coding	5q12.3
AREG	374	amphiregulin	protein-coding	4q13.3
ARF1	375	ADP-ribosylation factor 1	protein-coding	1q42
ARF3	377	ADP-ribosylation factor 3	protein-coding	12q13
ARF4	378	ADP-ribosylation factor 4	protein-coding	3p21.2-p21.1
ARL4D	379	ADP-ribosylation factor-like 4D	protein-coding	17q21.31
ARF5	381	ADP-ribosylation factor 5	protein-coding	7q31.3
ARF6	382	ADP-ribosylation factor 6	protein-coding	14q21.3
ARG1	383	arginase, liver	protein-coding	6q23
ARG2	384	arginase 2	protein-coding	14q24.1
RHOA	387	ras homolog family member A	protein-coding	3p21.3
RHOB	388	ras homolog family member B	protein-coding	2p24
RHOC	389	ras homolog family member C	protein-coding	1p13.1
RND3	390	Rho family GTPase 3	protein-coding	2q23.3
RHOG	391	ras homolog family member G	protein-coding	11p15.5-p15.4
ARHGAP1	392	Rho GTPase activating protein 1	protein-coding	11p11.2
ARHGAP4	393	Rho GTPase activating protein 4	protein-coding	Xq28
ARHGAP5	394	Rho GTPase activating protein 5	protein-coding	14q12
ARHGAP6	395	Rho GTPase activating protein 6	protein-coding	Xp22.3
ARHGDIA	396	Rho GDP dissociation inhibitor (GDI) alpha	protein-coding	17q25.3
ARHGDIB	397	Rho GDP dissociation inhibitor (GDI) beta	protein-coding	12p12.3
ARHGDIG	398	Rho GDP dissociation inhibitor (GDI) gamma	protein-coding	16p13.3
RHOH	399	ras homolog family member H	protein-coding	4p13
ARL1	400	ADP-ribosylation factor-like 1	protein-coding	12q23.2
PHOX2A	401	paired-like homeobox 2a	protein-coding	11q13.2
ARL2	402	ADP-ribosylation factor-like 2	protein-coding	11q13
ARL3	403	ADP-ribosylation factor-like 3	protein-coding	10q23.3
ARNT	405	aryl hydrocarbon receptor nuclear translocator	protein-coding	1q21
ARNTL	406	aryl hydrocarbon receptor nuclear translocator-like	protein-coding	11p15
ARR3	407	arrestin 3, retinal (X-arrestin)	protein-coding	Xcen-q21
ARRB1	408	arrestin, beta 1	protein-coding	11q13
ARRB2	409	arrestin, beta 2	protein-coding	17p13
ARSA	410	arylsulfatase A	protein-coding	22q13.33
ARSB	411	arylsulfatase B	protein-coding	5q14.1
STS	412	steroid sulfatase (microsomal), isozyme S	protein-coding	Xp22.32
ARSD	414	arylsulfatase D	protein-coding	Xp22.3
ARSE	415	arylsulfatase E (chondrodysplasia punctata 1)	protein-coding	Xp22.3
ARSF	416	arylsulfatase F	protein-coding	Xp22.3
ART1	417	ADP-ribosyltransferase 1	protein-coding	11p15
ART3	419	ADP-ribosyltransferase 3	protein-coding	4q21.1|4p15.1-p14
ART4	420	ADP-ribosyltransferase 4 (Dombrock blood group)	protein-coding	12p13-p12
ARVCF	421	armadillo repeat gene deleted in velocardiofacial syndrome	protein-coding	22q11.21
ASAH1	427	N-acylsphingosine amidohydrolase (acid ceramidase) 1	protein-coding	8p22
ASCL1	429	achaete-scute complex homolog 1 (Drosophila)	protein-coding	12q23.2
ASCL2	430	achaete-scute complex homolog 2 (Drosophila)	protein-coding	11p15.5
ASGR1	432	asialoglycoprotein receptor 1	protein-coding	17p13.2
ASGR2	433	asialoglycoprotein receptor 2	protein-coding	17p
ASIP	434	agouti signaling protein	protein-coding	20q11.2-q12
ASL	435	argininosuccinate lyase	protein-coding	7q11.21
ASMT	438	acetylserotonin O-methyltransferase	protein-coding	Xp22.3 or Yp11.3
ASNA1	439	arsA arsenite transporter, ATP-binding, homolog 1 (bacterial)	protein-coding	19q13.3
ASNS	440	asparagine synthetase (glutamine-hydrolyzing)	protein-coding	7q21.3
ASPA	443	aspartoacylase	protein-coding	17p13.3
ASPH	444	aspartate beta-hydroxylase	protein-coding	8q12.1
ASS1	445	argininosuccinate synthase 1	protein-coding	9q34.1
ASTN1	460	astrotactin 1	protein-coding	1q25.2
SERPINC1	462	serpin peptidase inhibitor, clade C (antithrombin), member 1	protein-coding	1q25.1
ZFHX3	463	zinc finger homeobox 3	protein-coding	16q22.3
ATF1	466	activating transcription factor 1	protein-coding	12q13
ATF3	467	activating transcription factor 3	protein-coding	1q32.3
ATF4	468	activating transcription factor 4	protein-coding	22q13.1
ATIC	471	5-aminoimidazole-4-carboxamide ribonucleotide formyltransferase/IMP cyclohydrolase	protein-coding	2q35
ATM	472	ataxia telangiectasia mutated	protein-coding	11q22-q23
RERE	473	arginine-glutamic acid dipeptide (RE) repeats	protein-coding	1p36.23
ATOH1	474	atonal homolog 1 (Drosophila)	protein-coding	4q22
ATOX1	475	antioxidant 1 copper chaperone	protein-coding	5q32
ATP1A1	476	ATPase, Na+/K+ transporting, alpha 1 polypeptide	protein-coding	1p21
ATP1A2	477	ATPase, Na+/K+ transporting, alpha 2 polypeptide	protein-coding	1q23.2
ATP1A3	478	ATPase, Na+/K+ transporting, alpha 3 polypeptide	protein-coding	19q13.31
ATP12A	479	ATPase, H+/K+ transporting, nongastric, alpha polypeptide	protein-coding	13q12.12|13q12.1-q12.3
ATP1A4	480	ATPase, Na+/K+ transporting, alpha 4 polypeptide	protein-coding	1q23.2
ATP1B1	481	ATPase, Na+/K+ transporting, beta 1 polypeptide	protein-coding	1q24
ATP1B2	482	ATPase, Na+/K+ transporting, beta 2 polypeptide	protein-coding	17p13.1
ATP1B3	483	ATPase, Na+/K+ transporting, beta 3 polypeptide	protein-coding	3q23
FXYD2	486	FXYD domain containing ion transport regulator 2	protein-coding	11q23
ATP2A1	487	ATPase, Ca++ transporting, cardiac muscle, fast twitch 1	protein-coding	16p12.1
ATP2A2	488	ATPase, Ca++ transporting, cardiac muscle, slow twitch 2	protein-coding	12q24.11
ATP2A3	489	ATPase, Ca++ transporting, ubiquitous	protein-coding	17p13.3
ATP2B1	490	ATPase, Ca++ transporting, plasma membrane 1	protein-coding	12q21.3
ATP2B2	491	ATPase, Ca++ transporting, plasma membrane 2	protein-coding	3p25.3
ATP2B3	492	ATPase, Ca++ transporting, plasma membrane 3	protein-coding	Xq28
ATP2B4	493	ATPase, Ca++ transporting, plasma membrane 4	protein-coding	1q32.1
ATP4A	495	ATPase, H+/K+ exchanging, alpha polypeptide	protein-coding	19q13.1
ATP4B	496	ATPase, H+/K+ exchanging, beta polypeptide	protein-coding	13q34
ATP5A1	498	ATP synthase, H+ transporting, mitochondrial F1 complex, alpha subunit 1, cardiac muscle	protein-coding	18q21
ALDH7A1	501	aldehyde dehydrogenase 7 family, member A1	protein-coding	5q31
ATP5B	506	ATP synthase, H+ transporting, mitochondrial F1 complex, beta polypeptide	protein-coding	12q13.13
ATP5C1	509	ATP synthase, H+ transporting, mitochondrial F1 complex, gamma polypeptide 1	protein-coding	10p15.1
ATP5D	513	ATP synthase, H+ transporting, mitochondrial F1 complex, delta subunit	protein-coding	19p13.3
ATP5E	514	ATP synthase, H+ transporting, mitochondrial F1 complex, epsilon subunit	protein-coding	20q13.32
ATP5F1	515	ATP synthase, H+ transporting, mitochondrial Fo complex, subunit B1	protein-coding	1p13.2
ATP5G1	516	ATP synthase, H+ transporting, mitochondrial Fo complex, subunit C1 (subunit 9)	protein-coding	17q21.32
ATP5G2	517	ATP synthase, H+ transporting, mitochondrial Fo complex, subunit C2 (subunit 9)	protein-coding	12q13.13
ATP5G3	518	ATP synthase, H+ transporting, mitochondrial Fo complex, subunit C3 (subunit 9)	protein-coding	2q31.1
ATP5I	521	ATP synthase, H+ transporting, mitochondrial Fo complex, subunit E	protein-coding	4p16.3
ATP5J	522	ATP synthase, H+ transporting, mitochondrial Fo complex, subunit F6	protein-coding	21q21.1
ATP6V1A	523	ATPase, H+ transporting, lysosomal 70kDa, V1 subunit A	protein-coding	3q13.31
ATP6V1B1	525	ATPase, H+ transporting, lysosomal 56/58kDa, V1 subunit B1	protein-coding	2p13.1
ATP6V1B2	526	ATPase, H+ transporting, lysosomal 56/58kDa, V1 subunit B2	protein-coding	8p21.3
ATP6V0C	527	ATPase, H+ transporting, lysosomal 16kDa, V0 subunit c	protein-coding	16p13.3
ATP6V1C1	528	ATPase, H+ transporting, lysosomal 42kDa, V1 subunit C1	protein-coding	8q22.3
ATP6V1E1	529	ATPase, H+ transporting, lysosomal 31kDa, V1 subunit E1	protein-coding	22q11.1
ATP6V0B	533	ATPase, H+ transporting, lysosomal 21kDa, V0 subunit b	protein-coding	1p32.3
ATP6V1G2	534	ATPase, H+ transporting, lysosomal 13kDa, V1 subunit G2	protein-coding	6p21.3
ATP6V0A1	535	ATPase, H+ transporting, lysosomal V0 subunit a1	protein-coding	17q21
ATP6AP1	537	ATPase, H+ transporting, lysosomal accessory protein 1	protein-coding	Xq28
ATP7A	538	ATPase, Cu++ transporting, alpha polypeptide	protein-coding	Xq21.1
ATP5O	539	ATP synthase, H+ transporting, mitochondrial F1 complex, O subunit	protein-coding	21q22.11
ATP7B	540	ATPase, Cu++ transporting, beta polypeptide	protein-coding	13q14.3
ATR	545	ataxia telangiectasia and Rad3 related	protein-coding	3q23
ATRX	546	alpha thalassemia/mental retardation syndrome X-linked	protein-coding	Xq21.1
KIF1A	547	kinesin family member 1A	protein-coding	2q37.3
AUH	549	AU RNA binding protein/enoyl-CoA hydratase	protein-coding	9q22.31
AUP1	550	ancient ubiquitous protein 1	protein-coding	2p13
AVP	551	arginine vasopressin	protein-coding	20p13
AVPR1A	552	arginine vasopressin receptor 1A	protein-coding	12q14-q15
AVPR1B	553	arginine vasopressin receptor 1B	protein-coding	1q32
AVPR2	554	arginine vasopressin receptor 2	protein-coding	Xq28
AXL	558	AXL receptor tyrosine kinase	protein-coding	19q13.1
AZGP1	563	alpha-2-glycoprotein 1, zinc-binding	protein-coding	7q22.1
AZU1	566	azurocidin 1	protein-coding	19p13.3
B2M	567	beta-2-microglobulin	protein-coding	15q21-q22.2
BAAT	570	bile acid CoA: amino acid N-acyltransferase (glycine N-choloyltransferase)	protein-coding	9q22.3
BACH1	571	BTB and CNC homology 1, basic leucine zipper transcription factor 1	protein-coding	21q22.11
BAD	572	BCL2-associated agonist of cell death	protein-coding	11q13.1
BAG1	573	BCL2-associated athanogene	protein-coding	9p12
BAGE	574	B melanoma antigen	protein-coding	21p11.1
BAI1	575	brain-specific angiogenesis inhibitor 1	protein-coding	8q24.3
BAI2	576	brain-specific angiogenesis inhibitor 2	protein-coding	1p35
BAI3	577	brain-specific angiogenesis inhibitor 3	protein-coding	6q12
BAK1	578	BCL2-antagonist/killer 1	protein-coding	6p21.3
NKX3-2	579	NK3 homeobox 2	protein-coding	4p16.3
BARD1	580	BRCA1 associated RING domain 1	protein-coding	2q34-q35
BAX	581	BCL2-associated X protein	protein-coding	19q13.3-q13.4
BBS1	582	Bardet-Biedl syndrome 1	protein-coding	11q13
BBS2	583	Bardet-Biedl syndrome 2	protein-coding	16q21
BBS4	585	Bardet-Biedl syndrome 4	protein-coding	15q22.3-q23
BCAT1	586	branched chain amino-acid transaminase 1, cytosolic	protein-coding	12p12.1
BCAT2	587	branched chain amino-acid transaminase 2, mitochondrial	protein-coding	19q13
BCHE	590	butyrylcholinesterase	protein-coding	3q26.1-q26.2
BCKDHA	593	branched chain keto acid dehydrogenase E1, alpha polypeptide	protein-coding	19q13.1-q13.2
BCKDHB	594	branched chain keto acid dehydrogenase E1, beta polypeptide	protein-coding	6q14.1
CCND1	595	cyclin D1	protein-coding	11q13
BCL2	596	B-cell CLL/lymphoma 2	protein-coding	18q21.3
BCL2A1	597	BCL2-related protein A1	protein-coding	15q24.3
BCL2L1	598	BCL2-like 1	protein-coding	20q11.21
BCL2L2	599	BCL2-like 2	protein-coding	14q11.2-q12
BCL3	602	B-cell CLL/lymphoma 3	protein-coding	19q13.1-q13.2
BCL6	604	B-cell CLL/lymphoma 6	protein-coding	3q27
BCL7A	605	B-cell CLL/lymphoma 7A	protein-coding	12q24.13
BCL9	607	B-cell CLL/lymphoma 9	protein-coding	1q21
TNFRSF17	608	tumor necrosis factor receptor superfamily, member 17	protein-coding	16p13.1
HCN2	610	hyperpolarization activated cyclic nucleotide-gated potassium channel 2	protein-coding	19p13.3
OPN1SW	611	opsin 1 (cone pigments), short-wave-sensitive	protein-coding	7q32.1
BCR	613	breakpoint cluster region	protein-coding	22q11.23
BCS1L	617	BC1 (ubiquinol-cytochrome c reductase) synthesis-like	protein-coding	2q33
BDH1	622	3-hydroxybutyrate dehydrogenase, type 1	protein-coding	3q29
BDKRB1	623	bradykinin receptor B1	protein-coding	14q32.1-q32.2
BDKRB2	624	bradykinin receptor B2	protein-coding	14q32.1-q32.2
BDNF	627	brain-derived neurotrophic factor	protein-coding	11p13
CFB	629	complement factor B	protein-coding	6p21.3
BFSP1	631	beaded filament structural protein 1, filensin	protein-coding	20p12.1
BGLAP	632	bone gamma-carboxyglutamate (gla) protein	protein-coding	1q22
BGN	633	biglycan	protein-coding	Xq28
CEACAM1	634	carcinoembryonic antigen-related cell adhesion molecule 1 (biliary glycoprotein)	protein-coding	19q13.2
BHMT	635	betaine--homocysteine S-methyltransferase	protein-coding	5q14.1
BICD1	636	bicaudal D homolog 1 (Drosophila)	protein-coding	12p11.2-p11.1
BID	637	BH3 interacting domain death agonist	protein-coding	22q11.1
BIK	638	BCL2-interacting killer (apoptosis-inducing)	protein-coding	22q13.31
PRDM1	639	PR domain containing 1, with ZNF domain	protein-coding	6q21
BLK	640	B lymphoid tyrosine kinase	protein-coding	8p23-p22
BLM	641	Bloom syndrome, RecQ helicase-like	protein-coding	15q26.1
BLMH	642	bleomycin hydrolase	protein-coding	17q11.2
CXCR5	643	chemokine (C-X-C motif) receptor 5	protein-coding	11q23.3
BLVRA	644	biliverdin reductase A	protein-coding	7p13
BLVRB	645	biliverdin reductase B (flavin reductase (NADPH))	protein-coding	19q13.1-q13.2
BNC1	646	basonuclin 1	protein-coding	15q25.2
BMI1	648	BMI1 polycomb ring finger oncogene	protein-coding	10p11.23
BMP1	649	bone morphogenetic protein 1	protein-coding	8p21.3
BMP2	650	bone morphogenetic protein 2	protein-coding	20p12
BMP3	651	bone morphogenetic protein 3	protein-coding	4q21
BMP4	652	bone morphogenetic protein 4	protein-coding	14q22-q23
BMP5	653	bone morphogenetic protein 5	protein-coding	6p12.1
BMP6	654	bone morphogenetic protein 6	protein-coding	6p24-p23
BMP7	655	bone morphogenetic protein 7	protein-coding	20q13
BMP8B	656	bone morphogenetic protein 8b	protein-coding	1p35-p32
BMPR1A	657	bone morphogenetic protein receptor, type IA	protein-coding	10q22.3
BMPR1B	658	bone morphogenetic protein receptor, type IB	protein-coding	4q22-q24
BMPR2	659	bone morphogenetic protein receptor, type II (serine/threonine kinase)	protein-coding	2q33-q34
BMX	660	BMX non-receptor tyrosine kinase	protein-coding	Xp22.2
POLR3D	661	polymerase (RNA) III (DNA directed) polypeptide D, 44kDa	protein-coding	8q21
BNIP1	662	BCL2/adenovirus E1B 19kDa interacting protein 1	protein-coding	5q33-q34
BNIP2	663	BCL2/adenovirus E1B 19kDa interacting protein 2	protein-coding	15q22.2
BNIP3	664	BCL2/adenovirus E1B 19kDa interacting protein 3	protein-coding	10q26.3
BNIP3L	665	BCL2/adenovirus E1B 19kDa interacting protein 3-like	protein-coding	8p21
BOK	666	BCL2-related ovarian killer	protein-coding	2q37.3
DST	667	dystonin	protein-coding	6p12.1
FOXL2	668	forkhead box L2	protein-coding	3q23
BPGM	669	2,3-bisphosphoglycerate mutase	protein-coding	7q33
BPHL	670	biphenyl hydrolase-like (serine hydrolase)	protein-coding	6p25
BPI	671	bactericidal/permeability-increasing protein	protein-coding	20q11.23
BRCA1	672	breast cancer 1, early onset	protein-coding	17q21
BRAF	673	v-raf murine sarcoma viral oncogene homolog B1	protein-coding	7q34
BRCA2	675	breast cancer 2, early onset	protein-coding	13q12.3
BRDT	676	bromodomain, testis-specific	protein-coding	1p22.1
ZFP36L1	677	ZFP36 ring finger protein-like 1	protein-coding	14q22-q24
ZFP36L2	678	ZFP36 ring finger protein-like 2	protein-coding	2p22.3-p21
BRS3	680	bombesin-like receptor 3	protein-coding	Xq26.3
BSG	682	basigin (Ok blood group)	protein-coding	19p13.3
BST1	683	bone marrow stromal cell antigen 1	protein-coding	4p15
BST2	684	bone marrow stromal cell antigen 2	protein-coding	19p13.1
BTC	685	betacellulin	protein-coding	4q13.3
BTD	686	biotinidase	protein-coding	3p25
KLF9	687	Kruppel-like factor 9	protein-coding	9q13
KLF5	688	Kruppel-like factor 5 (intestinal)	protein-coding	13q22.1
BTF3	689	basic transcription factor 3	protein-coding	5q13.2
BTG1	694	B-cell translocation gene 1, anti-proliferative	protein-coding	12q22
BTK	695	Bruton agammaglobulinemia tyrosine kinase	protein-coding	Xq21.33-q22
BTN1A1	696	butyrophilin, subfamily 1, member A1	protein-coding	6p22.1
BUB1	699	BUB1 mitotic checkpoint serine/threonine kinase	protein-coding	2q14
BUB1B	701	BUB1 mitotic checkpoint serine/threonine kinase B	protein-coding	15q15
BYSL	705	bystin-like	protein-coding	6p21.1
TSPO	706	translocator protein (18kDa)	protein-coding	22q13.31
C1QBP	708	complement component 1, q subcomponent binding protein	protein-coding	17p13.3
SERPING1	710	serpin peptidase inhibitor, clade G (C1 inhibitor), member 1	protein-coding	11q12.1
C1QA	712	complement component 1, q subcomponent, A chain	protein-coding	1p36.12
C1QB	713	complement component 1, q subcomponent, B chain	protein-coding	1p36.12
C1QC	714	complement component 1, q subcomponent, C chain	protein-coding	1p36.11
C1R	715	complement component 1, r subcomponent	protein-coding	12p13
C1S	716	complement component 1, s subcomponent	protein-coding	12p13
C2	717	complement component 2	protein-coding	6p21.3
C3	718	complement component 3	protein-coding	19p13.3-p13.2
C3AR1	719	complement component 3a receptor 1	protein-coding	12p13.31
C4A	720	complement component 4A (Rodgers blood group)	protein-coding	6p21.3
C4B	721	complement component 4B (Chido blood group)	protein-coding	6p21.3
C4BPA	722	complement component 4 binding protein, alpha	protein-coding	1q32
C4BPB	725	complement component 4 binding protein, beta	protein-coding	1q32
CAPN5	726	calpain 5	protein-coding	11q14
C5	727	complement component 5	protein-coding	9q33-q34
C5AR1	728	complement component 5a receptor 1	protein-coding	19q13.3-q13.4
C6	729	complement component 6	protein-coding	5p13
C7	730	complement component 7	protein-coding	5p13
C8A	731	complement component 8, alpha polypeptide	protein-coding	1p32
C8B	732	complement component 8, beta polypeptide	protein-coding	1p32.2
C8G	733	complement component 8, gamma polypeptide	protein-coding	9q34.3
OSGIN2	734	oxidative stress induced growth inhibitor family member 2	protein-coding	8q21
C9	735	complement component 9	protein-coding	5p14-p12
VPS51	738	vacuolar protein sorting 51 homolog (S. cerevisiae)	protein-coding	11q13
MRPL49	740	mitochondrial ribosomal protein L49	protein-coding	11q13
ZNHIT2	741	zinc finger, HIT-type containing 2	protein-coding	11q13
MPPED2	744	metallophosphoesterase domain containing 2	protein-coding	11p13
MYRF	745	myelin regulatory factor	protein-coding	11q12-q13.1
TMEM258	746	transmembrane protein 258	protein-coding	11q12.2
DAGLA	747	diacylglycerol lipase, alpha	protein-coding	11q12.2
C16orf3	750	chromosome 16 open reading frame 3	protein-coding	16q24.3
FMNL1	752	formin-like 1	protein-coding	17q21
LDLRAD4	753	low density lipoprotein receptor class A domain containing 4	protein-coding	18p11.21
PTTG1IP	754	pituitary tumor-transforming 1 interacting protein	protein-coding	21q22.3
C21orf2	755	chromosome 21 open reading frame 2	protein-coding	21q22.3
TMEM50B	757	transmembrane protein 50B	protein-coding	21q22.11
MPPED1	758	metallophosphoesterase domain containing 1	protein-coding	22q13.31
CA1	759	carbonic anhydrase I	protein-coding	8q21.2
CA2	760	carbonic anhydrase II	protein-coding	8q22
CA3	761	carbonic anhydrase III, muscle specific	protein-coding	8q21.2
CA4	762	carbonic anhydrase IV	protein-coding	17q23
CA5A	763	carbonic anhydrase VA, mitochondrial	protein-coding	16q24.3
CA6	765	carbonic anhydrase VI	protein-coding	1p36.2
CA7	766	carbonic anhydrase VII	protein-coding	16q22.1
CA8	767	carbonic anhydrase VIII	protein-coding	8q12.1
CA9	768	carbonic anhydrase IX	protein-coding	9p13.3
CA11	770	carbonic anhydrase XI	protein-coding	19q13.3
CA12	771	carbonic anhydrase XII	protein-coding	15q22
CACNA1A	773	calcium channel, voltage-dependent, P/Q type, alpha 1A subunit	protein-coding	19p13
CACNA1B	774	calcium channel, voltage-dependent, N type, alpha 1B subunit	protein-coding	9q34
CACNA1C	775	calcium channel, voltage-dependent, L type, alpha 1C subunit	protein-coding	12p13.3
CACNA1D	776	calcium channel, voltage-dependent, L type, alpha 1D subunit	protein-coding	3p14.3
CACNA1E	777	calcium channel, voltage-dependent, R type, alpha 1E subunit	protein-coding	1q25.3
CACNA1F	778	calcium channel, voltage-dependent, L type, alpha 1F subunit	protein-coding	Xp11.23
CACNA1S	779	calcium channel, voltage-dependent, L type, alpha 1S subunit	protein-coding	1q32
DDR1	780	discoidin domain receptor tyrosine kinase 1	protein-coding	6p21.3
CACNA2D1	781	calcium channel, voltage-dependent, alpha 2/delta subunit 1	protein-coding	7q21-q22
CACNB1	782	calcium channel, voltage-dependent, beta 1 subunit	protein-coding	17q21-q22
CACNB2	783	calcium channel, voltage-dependent, beta 2 subunit	protein-coding	10p12
CACNB3	784	calcium channel, voltage-dependent, beta 3 subunit	protein-coding	12q13
CACNB4	785	calcium channel, voltage-dependent, beta 4 subunit	protein-coding	2q22-q23
CACNG1	786	calcium channel, voltage-dependent, gamma subunit 1	protein-coding	17q24
SLC25A20	788	solute carrier family 25 (carnitine/acylcarnitine translocase), member 20	protein-coding	3p21.31
CAD	790	carbamoyl-phosphate synthetase 2, aspartate transcarbamylase, and dihydroorotase	protein-coding	2p22-p21
CALB1	793	calbindin 1, 28kDa	protein-coding	8q21.3
CALB2	794	calbindin 2	protein-coding	16q22.2
S100G	795	S100 calcium binding protein G	protein-coding	Xp22.2
CALCA	796	calcitonin-related polypeptide alpha	protein-coding	11p15.2
CALCB	797	calcitonin-related polypeptide beta	protein-coding	11p15.2-p15.1
CALCR	799	calcitonin receptor	protein-coding	7q21.3
CALD1	800	caldesmon 1	protein-coding	7q33
CALM1	801	calmodulin 1 (phosphorylase kinase, delta)	protein-coding	14q32.11
CALM2	805	calmodulin 2 (phosphorylase kinase, delta)	protein-coding	2p21
CALM3	808	calmodulin 3 (phosphorylase kinase, delta)	protein-coding	19q13.2-q13.3
CALML3	810	calmodulin-like 3	protein-coding	10p15.1
CALR	811	calreticulin	protein-coding	19p13.3-p13.2
CALU	813	calumenin	protein-coding	7q32.1
CAMK4	814	calcium/calmodulin-dependent protein kinase IV	protein-coding	5q21.3
CAMK2A	815	calcium/calmodulin-dependent protein kinase II alpha	protein-coding	5q32
CAMK2B	816	calcium/calmodulin-dependent protein kinase II beta	protein-coding	7p14.3-p14.1
CAMK2D	817	calcium/calmodulin-dependent protein kinase II delta	protein-coding	4q26
CAMK2G	818	calcium/calmodulin-dependent protein kinase II gamma	protein-coding	10q22
CAMLG	819	calcium modulating ligand	protein-coding	5q23
CAMP	820	cathelicidin antimicrobial peptide	protein-coding	3p21.3
CANX	821	calnexin	protein-coding	5q35
CAPG	822	capping protein (actin filament), gelsolin-like	protein-coding	2p11.2
CAPN1	823	calpain 1, (mu/I) large subunit	protein-coding	11q13
CAPN2	824	calpain 2, (m/II) large subunit	protein-coding	1q41-q42
CAPN3	825	calpain 3, (p94)	protein-coding	15q15.1
CAPNS1	826	calpain, small subunit 1	protein-coding	19q13.12
CAPN6	827	calpain 6	protein-coding	Xq23
CAPS	828	calcyphosine	protein-coding	19p13.3
CAPZA1	829	capping protein (actin filament) muscle Z-line, alpha 1	protein-coding	1p13.2
CAPZA2	830	capping protein (actin filament) muscle Z-line, alpha 2	protein-coding	7q31.2-q31.3
CAST	831	calpastatin	protein-coding	5q15
CAPZB	832	capping protein (actin filament) muscle Z-line, beta	protein-coding	1p36.1
CARS	833	cysteinyl-tRNA synthetase	protein-coding	11p15.5
CASP1	834	caspase 1, apoptosis-related cysteine peptidase	protein-coding	11q23
CASP2	835	caspase 2, apoptosis-related cysteine peptidase	protein-coding	7q34-q35
CASP3	836	caspase 3, apoptosis-related cysteine peptidase	protein-coding	4q34
CASP4	837	caspase 4, apoptosis-related cysteine peptidase	protein-coding	11q22.2-q22.3
CASP5	838	caspase 5, apoptosis-related cysteine peptidase	protein-coding	11q22.2-q22.3
CASP6	839	caspase 6, apoptosis-related cysteine peptidase	protein-coding	4q25
CASP7	840	caspase 7, apoptosis-related cysteine peptidase	protein-coding	10q25
CASP8	841	caspase 8, apoptosis-related cysteine peptidase	protein-coding	2q33-q34
CASP9	842	caspase 9, apoptosis-related cysteine peptidase	protein-coding	1p36.21
CASP10	843	caspase 10, apoptosis-related cysteine peptidase	protein-coding	2q33-q34
CASQ1	844	calsequestrin 1 (fast-twitch, skeletal muscle)	protein-coding	1q21
CASQ2	845	calsequestrin 2 (cardiac muscle)	protein-coding	1p13.1
CASR	846	calcium-sensing receptor	protein-coding	3q13
CAT	847	catalase	protein-coding	11p13
CAV1	857	caveolin 1, caveolae protein, 22kDa	protein-coding	7q31.1
CAV2	858	caveolin 2	protein-coding	7q31.1
CAV3	859	caveolin 3	protein-coding	3p25
RUNX2	860	runt-related transcription factor 2	protein-coding	6p21
RUNX1	861	runt-related transcription factor 1	protein-coding	21q22.3
RUNX1T1	862	runt-related transcription factor 1; translocated to, 1 (cyclin D-related)	protein-coding	8q22
CBFA2T3	863	core-binding factor, runt domain, alpha subunit 2; translocated to, 3	protein-coding	16q24
RUNX3	864	runt-related transcription factor 3	protein-coding	1p36
CBFB	865	core-binding factor, beta subunit	protein-coding	16q22.1
SERPINA6	866	serpin peptidase inhibitor, clade A (alpha-1 antiproteinase, antitrypsin), member 6	protein-coding	14q32.1
CBL	867	Cbl proto-oncogene, E3 ubiquitin protein ligase	protein-coding	11q23.3
CBLB	868	Cbl proto-oncogene, E3 ubiquitin protein ligase B	protein-coding	3q13.11
CBLN1	869	cerebellin 1 precursor	protein-coding	16q12.1
SERPINH1	871	serpin peptidase inhibitor, clade H (heat shock protein 47), member 1, (collagen binding protein 1)	protein-coding	11q13.5
CBR1	873	carbonyl reductase 1	protein-coding	21q22.13
CBR3	874	carbonyl reductase 3	protein-coding	21q22.2
CBS	875	cystathionine-beta-synthase	protein-coding	21q22.3
CCIN	881	calicin	protein-coding	9p13.3
CCBL1	883	cysteine conjugate-beta lyase, cytoplasmic	protein-coding	9q34.11
CCK	885	cholecystokinin	protein-coding	3p22.1
CCKAR	886	cholecystokinin A receptor	protein-coding	4p15.1-p15.2
CCKBR	887	cholecystokinin B receptor	protein-coding	11p15.4
KRIT1	889	KRIT1, ankyrin repeat containing	protein-coding	7q21.2
CCNA2	890	cyclin A2	protein-coding	4q27
CCNB1	891	cyclin B1	protein-coding	5q12
CCNC	892	cyclin C	protein-coding	6q21
CCND2	894	cyclin D2	protein-coding	12p13
CCND3	896	cyclin D3	protein-coding	6p21
CCNE1	898	cyclin E1	protein-coding	19q12
CCNF	899	cyclin F	protein-coding	16p13.3
CCNG1	900	cyclin G1	protein-coding	5q32-q34
CCNG2	901	cyclin G2	protein-coding	4q21.1
CCNH	902	cyclin H	protein-coding	5q13.3-q14
CCNT1	904	cyclin T1	protein-coding	12q13.11
CCNT2	905	cyclin T2	protein-coding	2q21.3
CCT6A	908	chaperonin containing TCP1, subunit 6A (zeta 1)	protein-coding	7p11.2
CD1A	909	CD1a molecule	protein-coding	1q22-q23
CD1B	910	CD1b molecule	protein-coding	1q22-q23
CD1C	911	CD1c molecule	protein-coding	1q22-q23
CD1D	912	CD1d molecule	protein-coding	1q22-q23
CD1E	913	CD1e molecule	protein-coding	1q22-q23
CD2	914	CD2 molecule	protein-coding	1p13.1
CD3D	915	CD3d molecule, delta (CD3-TCR complex)	protein-coding	11q23
CD3E	916	CD3e molecule, epsilon (CD3-TCR complex)	protein-coding	11q23
CD3G	917	CD3g molecule, gamma (CD3-TCR complex)	protein-coding	11q23
CD247	919	CD247 molecule	protein-coding	1q24.2
CD4	920	CD4 molecule	protein-coding	12p13.31
CD5	921	CD5 molecule	protein-coding	11q13
CD5L	922	CD5 molecule-like	protein-coding	1q21-q23
CD6	923	CD6 molecule	protein-coding	11q13
CD7	924	CD7 molecule	protein-coding	17q25.2-q25.3
CD8A	925	CD8a molecule	protein-coding	2p12
CD8B	926	CD8b molecule	protein-coding	2p12
CD9	928	CD9 molecule	protein-coding	12p13.3
CD14	929	CD14 molecule	protein-coding	5q31.1
CD19	930	CD19 molecule	protein-coding	16p11.2
MS4A1	931	membrane-spanning 4-domains, subfamily A, member 1	protein-coding	11q12
MS4A3	932	membrane-spanning 4-domains, subfamily A, member 3 (hematopoietic cell-specific)	protein-coding	11q12.1
CD22	933	CD22 molecule	protein-coding	19q13.1
CD27	939	CD27 molecule	protein-coding	12p13
CD28	940	CD28 molecule	protein-coding	2q33
CD80	941	CD80 molecule	protein-coding	3q13.3-q21
CD86	942	CD86 molecule	protein-coding	3q21
TNFRSF8	943	tumor necrosis factor receptor superfamily, member 8	protein-coding	1p36
TNFSF8	944	tumor necrosis factor (ligand) superfamily, member 8	protein-coding	9q33
CD33	945	CD33 molecule	protein-coding	19q13.3
SIGLEC6	946	sialic acid binding Ig-like lectin 6	protein-coding	19q13.3
CD34	947	CD34 molecule	protein-coding	1q32
CD36	948	CD36 molecule (thrombospondin receptor)	protein-coding	7q11.2
SCARB1	949	scavenger receptor class B, member 1	protein-coding	12q24.31
SCARB2	950	scavenger receptor class B, member 2	protein-coding	4q21.1
CD37	951	CD37 molecule	protein-coding	19q13.3
CD38	952	CD38 molecule	protein-coding	4p15
ENTPD1	953	ectonucleoside triphosphate diphosphohydrolase 1	protein-coding	10q24
ENTPD2	954	ectonucleoside triphosphate diphosphohydrolase 2	protein-coding	9q34
ENTPD6	955	ectonucleoside triphosphate diphosphohydrolase 6 (putative)	protein-coding	20p11.21
ENTPD3	956	ectonucleoside triphosphate diphosphohydrolase 3	protein-coding	3p21.3
ENTPD5	957	ectonucleoside triphosphate diphosphohydrolase 5	protein-coding	14q24
CD40	958	CD40 molecule, TNF receptor superfamily member 5	protein-coding	20q12-q13.2
CD40LG	959	CD40 ligand	protein-coding	Xq26
CD44	960	CD44 molecule (Indian blood group)	protein-coding	11p13
CD47	961	CD47 molecule	protein-coding	3q13.1-q13.2
CD48	962	CD48 molecule	protein-coding	1q21.3-q22
CD53	963	CD53 molecule	protein-coding	1p13
CD58	965	CD58 molecule	protein-coding	1p13
CD59	966	CD59 molecule, complement regulatory protein	protein-coding	11p13
CD63	967	CD63 molecule	protein-coding	12q12-q13
CD68	968	CD68 molecule	protein-coding	17p13
CD69	969	CD69 molecule	protein-coding	12p13
CD70	970	CD70 molecule	protein-coding	19p13
CD72	971	CD72 molecule	protein-coding	9p13.3
CD74	972	CD74 molecule, major histocompatibility complex, class II invariant chain	protein-coding	5q32
CD79A	973	CD79a molecule, immunoglobulin-associated alpha	protein-coding	19q13.2
CD79B	974	CD79b molecule, immunoglobulin-associated beta	protein-coding	17q23
CD81	975	CD81 molecule	protein-coding	11p15.5
CD97	976	CD97 molecule	protein-coding	19p13
CD151	977	CD151 molecule (Raph blood group)	protein-coding	11p15.5
CDA	978	cytidine deaminase	protein-coding	1p36.2-p35
CDK1	983	cyclin-dependent kinase 1	protein-coding	10q21.1
CDK11B	984	cyclin-dependent kinase 11B	protein-coding	1p36.33
LRBA	987	LPS-responsive vesicle trafficking, beach and anchor containing	protein-coding	4q31.3
CDC5L	988	cell division cycle 5-like	protein-coding	6p21
SEPT7	989	septin 7	protein-coding	7p14.2
CDC6	990	cell division cycle 6	protein-coding	17q21.3
CDC20	991	cell division cycle 20	protein-coding	1p34.1
CDC25A	993	cell division cycle 25A	protein-coding	3p21
CDC25B	994	cell division cycle 25B	protein-coding	20p13
CDC25C	995	cell division cycle 25C	protein-coding	5q31
CDC27	996	cell division cycle 27	protein-coding	17q21.32
CDC34	997	cell division cycle 34	protein-coding	19p13.3
CDC42	998	cell division cycle 42	protein-coding	1p36.1
CDH1	999	cadherin 1, type 1, E-cadherin (epithelial)	protein-coding	16q22.1
CDH2	1000	cadherin 2, type 1, N-cadherin (neuronal)	protein-coding	18q11.2
CDH3	1001	cadherin 3, type 1, P-cadherin (placental)	protein-coding	16q22.1
CDH4	1002	cadherin 4, type 1, R-cadherin (retinal)	protein-coding	20q13.3
CDH5	1003	cadherin 5, type 2 (vascular endothelium)	protein-coding	16q22.1
CDH6	1004	cadherin 6, type 2, K-cadherin (fetal kidney)	protein-coding	5p13.3
CDH7	1005	cadherin 7, type 2	protein-coding	18q22.1
CDH8	1006	cadherin 8, type 2	protein-coding	16q22.1
CDH9	1007	cadherin 9, type 2 (T1-cadherin)	protein-coding	5p14
CDH10	1008	cadherin 10, type 2 (T2-cadherin)	protein-coding	5p14.2
CDH11	1009	cadherin 11, type 2, OB-cadherin (osteoblast)	protein-coding	16q21
CDH12	1010	cadherin 12, type 2 (N-cadherin 2)	protein-coding	5p14.3
CDH13	1012	cadherin 13, H-cadherin (heart)	protein-coding	16q23.3
CDH15	1013	cadherin 15, type 1, M-cadherin (myotubule)	protein-coding	16q24.3
CDH16	1014	cadherin 16, KSP-cadherin	protein-coding	16q22.1
CDH17	1015	cadherin 17, LI cadherin (liver-intestine)	protein-coding	8q22.1
CDH18	1016	cadherin 18, type 2	protein-coding	5p14.3
CDK2	1017	cyclin-dependent kinase 2	protein-coding	12q13
CDK3	1018	cyclin-dependent kinase 3	protein-coding	17q25.1
CDK4	1019	cyclin-dependent kinase 4	protein-coding	12q14
CDK5	1020	cyclin-dependent kinase 5	protein-coding	7q36
CDK6	1021	cyclin-dependent kinase 6	protein-coding	7q21-q22
CDK7	1022	cyclin-dependent kinase 7	protein-coding	5q12.1
CDK8	1024	cyclin-dependent kinase 8	protein-coding	13q12
CDK9	1025	cyclin-dependent kinase 9	protein-coding	9q34.1
CDKN1A	1026	cyclin-dependent kinase inhibitor 1A (p21, Cip1)	protein-coding	6p21.2
CDKN1B	1027	cyclin-dependent kinase inhibitor 1B (p27, Kip1)	protein-coding	12p13.1-p12
CDKN1C	1028	cyclin-dependent kinase inhibitor 1C (p57, Kip2)	protein-coding	11p15.5
CDKN2A	1029	cyclin-dependent kinase inhibitor 2A	protein-coding	9p21
CDKN2B	1030	cyclin-dependent kinase inhibitor 2B (p15, inhibits CDK4)	protein-coding	9p21
CDKN2C	1031	cyclin-dependent kinase inhibitor 2C (p18, inhibits CDK4)	protein-coding	1p32
CDKN2D	1032	cyclin-dependent kinase inhibitor 2D (p19, inhibits CDK4)	protein-coding	19p13
CDKN3	1033	cyclin-dependent kinase inhibitor 3	protein-coding	14q22
CDO1	1036	cysteine dioxygenase type 1	protein-coding	5q23.2
CDR1	1038	cerebellar degeneration-related protein 1, 34kDa	protein-coding	Xq27.1
CDR2	1039	cerebellar degeneration-related protein 2, 62kDa	protein-coding	16p12.3
CDS1	1040	CDP-diacylglycerol synthase (phosphatidate cytidylyltransferase) 1	protein-coding	4q21.23
CDSN	1041	corneodesmosin	protein-coding	6p21.3
CD52	1043	CD52 molecule	protein-coding	1p36
CDX1	1044	caudal type homeobox 1	protein-coding	5q32
CDX2	1045	caudal type homeobox 2	protein-coding	13q12.3
CDX4	1046	caudal type homeobox 4	protein-coding	Xq13.2
CLGN	1047	calmegin	protein-coding	4q28.3-q31.1
CEACAM5	1048	carcinoembryonic antigen-related cell adhesion molecule 5	protein-coding	19q13.1-q13.2
CEBPA	1050	CCAAT/enhancer binding protein (C/EBP), alpha	protein-coding	19q13.1
CEBPB	1051	CCAAT/enhancer binding protein (C/EBP), beta	protein-coding	20q13.1
CEBPD	1052	CCAAT/enhancer binding protein (C/EBP), delta	protein-coding	8p11.2-p11.1
CEBPE	1053	CCAAT/enhancer binding protein (C/EBP), epsilon	protein-coding	14q11.2
CEBPG	1054	CCAAT/enhancer binding protein (C/EBP), gamma	protein-coding	19q13.11
CEL	1056	carboxyl ester lipase	protein-coding	9q34.3
CENPA	1058	centromere protein A	protein-coding	2p23.3
CENPB	1059	centromere protein B, 80kDa	protein-coding	20p13
CENPC1	1060	centromere protein C 1	protein-coding	4q13.2
CENPE	1062	centromere protein E, 312kDa	protein-coding	4q24-q25
CENPF	1063	centromere protein F, 350/400kDa	protein-coding	1q41
CES1	1066	carboxylesterase 1	protein-coding	16q22.2
CETN1	1068	centrin, EF-hand protein, 1	protein-coding	18p11.32
CETN2	1069	centrin, EF-hand protein, 2	protein-coding	Xq28
CETN3	1070	centrin, EF-hand protein, 3	protein-coding	5q14.3
CETP	1071	cholesteryl ester transfer protein, plasma	protein-coding	16q21
CFL1	1072	cofilin 1 (non-muscle)	protein-coding	11q13
CFL2	1073	cofilin 2 (muscle)	protein-coding	14q12
CTSC	1075	cathepsin C	protein-coding	11q14.2
CFTR	1080	cystic fibrosis transmembrane conductance regulator (ATP-binding cassette sub-family C, member 7)	protein-coding	7q31.2
CGA	1081	glycoprotein hormones, alpha polypeptide	protein-coding	6q12-q21
CGB	1082	chorionic gonadotropin, beta polypeptide	protein-coding	19q13.32
CEACAM3	1084	carcinoembryonic antigen-related cell adhesion molecule 3	protein-coding	19q13.2
CEACAM7	1087	carcinoembryonic antigen-related cell adhesion molecule 7	protein-coding	19q13.2
CEACAM8	1088	carcinoembryonic antigen-related cell adhesion molecule 8	protein-coding	19q13.2
CEACAM4	1089	carcinoembryonic antigen-related cell adhesion molecule 4	protein-coding	19q13.2
CHAD	1101	chondroadherin	protein-coding	17q21.33
RCBTB2	1102	regulator of chromosome condensation (RCC1) and BTB (POZ) domain containing protein 2	protein-coding	13q14.3
CHAT	1103	choline O-acetyltransferase	protein-coding	10q11.2
RCC1	1104	regulator of chromosome condensation 1	protein-coding	1p36.1
CHD1	1105	chromodomain helicase DNA binding protein 1	protein-coding	5q15-q21
CHD2	1106	chromodomain helicase DNA binding protein 2	protein-coding	15q26
CHD3	1107	chromodomain helicase DNA binding protein 3	protein-coding	17p13.1
CHD4	1108	chromodomain helicase DNA binding protein 4	protein-coding	12p13
AKR1C4	1109	aldo-keto reductase family 1, member C4	protein-coding	10p15.1
CHE2	1110	cholinesterase (serum) 2	protein-coding	2q33-q35
CHEK1	1111	checkpoint kinase 1	protein-coding	11q24.2
FOXN3	1112	forkhead box N3	protein-coding	14q31.3
CHGA	1113	chromogranin A (parathyroid secretory protein 1)	protein-coding	14q32
CHGB	1114	chromogranin B (secretogranin 1)	protein-coding	20pter-p12
CHI3L1	1116	chitinase 3-like 1 (cartilage glycoprotein-39)	protein-coding	1q32.1
CHI3L2	1117	chitinase 3-like 2	protein-coding	1p13.3
CHIT1	1118	chitinase 1 (chitotriosidase)	protein-coding	1q32.1
CHKA	1119	choline kinase alpha	protein-coding	11q13.2
CHKB	1120	choline kinase beta	protein-coding	22q13.33
CHM	1121	choroideremia (Rab escort protein 1)	protein-coding	Xq21.2
CHML	1122	choroideremia-like (Rab escort protein 2)	protein-coding	1q42-qter
CHN1	1123	chimerin 1	protein-coding	2q31.1
CHN2	1124	chimerin 2	protein-coding	7p15.3
CHRM1	1128	cholinergic receptor, muscarinic 1	protein-coding	11q13
CHRM2	1129	cholinergic receptor, muscarinic 2	protein-coding	7q31-q35
LYST	1130	lysosomal trafficking regulator	protein-coding	1q42.1-q42.2
CHRM3	1131	cholinergic receptor, muscarinic 3	protein-coding	1q43
CHRM4	1132	cholinergic receptor, muscarinic 4	protein-coding	11p12-p11.2
CHRM5	1133	cholinergic receptor, muscarinic 5	protein-coding	15q26
CHRNA1	1134	cholinergic receptor, nicotinic, alpha 1 (muscle)	protein-coding	2q31.1
CHRNA2	1135	cholinergic receptor, nicotinic, alpha 2 (neuronal)	protein-coding	8p21
CHRNA3	1136	cholinergic receptor, nicotinic, alpha 3 (neuronal)	protein-coding	15q24
CHRNA4	1137	cholinergic receptor, nicotinic, alpha 4 (neuronal)	protein-coding	20q13.2-q13.3
CHRNA5	1138	cholinergic receptor, nicotinic, alpha 5 (neuronal)	protein-coding	15q24
CHRNA7	1139	cholinergic receptor, nicotinic, alpha 7 (neuronal)	protein-coding	15q14
CHRNB1	1140	cholinergic receptor, nicotinic, beta 1 (muscle)	protein-coding	17p13.1
CHRNB2	1141	cholinergic receptor, nicotinic, beta 2 (neuronal)	protein-coding	1q21.3
CHRNB3	1142	cholinergic receptor, nicotinic, beta 3 (neuronal)	protein-coding	8p11.2
CHRNB4	1143	cholinergic receptor, nicotinic, beta 4 (neuronal)	protein-coding	15q24
CHRND	1144	cholinergic receptor, nicotinic, delta (muscle)	protein-coding	2q37.1
CHRNE	1145	cholinergic receptor, nicotinic, epsilon (muscle)	protein-coding	17p13.2
CHRNG	1146	cholinergic receptor, nicotinic, gamma (muscle)	protein-coding	2q37.1
CHUK	1147	conserved helix-loop-helix ubiquitous kinase	protein-coding	10q24-q25
CIDEA	1149	cell death-inducing DFFA-like effector a	protein-coding	18p11.21|18
CKB	1152	creatine kinase, brain	protein-coding	14q32
CIRBP	1153	cold inducible RNA binding protein	protein-coding	19p13.3
CISH	1154	cytokine inducible SH2-containing protein	protein-coding	3p21.3
TBCB	1155	tubulin folding cofactor B	protein-coding	19q13.11-q13.12
CKM	1158	creatine kinase, muscle	protein-coding	19q13.32
CKMT1B	1159	creatine kinase, mitochondrial 1B	protein-coding	15q15
CKMT2	1160	creatine kinase, mitochondrial 2 (sarcomeric)	protein-coding	5q13.3
ERCC8	1161	excision repair cross-complementing rodent repair deficiency, complementation group 8	protein-coding	5q12.1
CKS1B	1163	CDC28 protein kinase regulatory subunit 1B	protein-coding	1q21.2
CKS2	1164	CDC28 protein kinase regulatory subunit 2	protein-coding	9q22
AP2M1	1173	adaptor-related protein complex 2, mu 1 subunit	protein-coding	3q28
AP1S1	1174	adaptor-related protein complex 1, sigma 1 subunit	protein-coding	7q22.1
AP2S1	1175	adaptor-related protein complex 2, sigma 1 subunit	protein-coding	19q13.2-q13.3
AP3S1	1176	adaptor-related protein complex 3, sigma 1 subunit	protein-coding	5q22
CLC	1178	Charcot-Leyden crystal galectin	protein-coding	19q13.1
CLCA1	1179	chloride channel accessory 1	protein-coding	1p22.3
CLCN1	1180	chloride channel, voltage-sensitive 1	protein-coding	7q35
CLCN2	1181	chloride channel, voltage-sensitive 2	protein-coding	3q27-q28
CLCN3	1182	chloride channel, voltage-sensitive 3	protein-coding	4q33
CLCN4	1183	chloride channel, voltage-sensitive 4	protein-coding	Xp22.3
CLCN5	1184	chloride channel, voltage-sensitive 5	protein-coding	Xp11.23-p11.22
CLCN6	1185	chloride channel, voltage-sensitive 6	protein-coding	1p36
CLCN7	1186	chloride channel, voltage-sensitive 7	protein-coding	16p13
CLCNKA	1187	chloride channel, voltage-sensitive Ka	protein-coding	1p36
CLCNKB	1188	chloride channel, voltage-sensitive Kb	protein-coding	1p36
CLU	1191	clusterin	protein-coding	8p21-p12
CLIC1	1192	chloride intracellular channel 1	protein-coding	6p21.3
CLIC2	1193	chloride intracellular channel 2	protein-coding	Xq28
CLK1	1195	CDC-like kinase 1	protein-coding	2q33
CLK2	1196	CDC-like kinase 2	protein-coding	1q21
CLK3	1198	CDC-like kinase 3	protein-coding	15q24
TPP1	1200	tripeptidyl peptidase I	protein-coding	11p15
CLN3	1201	ceroid-lipofuscinosis, neuronal 3	protein-coding	16p12.1
CLN5	1203	ceroid-lipofuscinosis, neuronal 5	protein-coding	13q21.1-q32
CLNS1A	1207	chloride channel, nucleotide-sensitive, 1A	protein-coding	11q13.5-q14
CLPS	1208	colipase, pancreatic	protein-coding	6p21.31
CLPTM1	1209	cleft lip and palate associated transmembrane protein 1	protein-coding	19q13.3
CLTA	1211	clathrin, light chain A	protein-coding	9p13
CLTB	1212	clathrin, light chain B	protein-coding	5q35
CLTC	1213	clathrin, heavy chain (Hc)	protein-coding	17q11-qter
CMA1	1215	chymase 1, mast cell	protein-coding	14q11.2
CCR1	1230	chemokine (C-C motif) receptor 1	protein-coding	3p21
CCR3	1232	chemokine (C-C motif) receptor 3	protein-coding	3p21.3
CCR4	1233	chemokine (C-C motif) receptor 4	protein-coding	3p24
CCR5	1234	chemokine (C-C motif) receptor 5 (gene/pseudogene)	protein-coding	3p21.31
CCR6	1235	chemokine (C-C motif) receptor 6	protein-coding	6q27
CCR7	1236	chemokine (C-C motif) receptor 7	protein-coding	17q12-q21.2
CCR8	1237	chemokine (C-C motif) receptor 8	protein-coding	3p22
CCBP2	1238	chemokine binding protein 2	protein-coding	3p21.3
CMKLR1	1240	chemokine-like receptor 1	protein-coding	12q24.1
LTB4R	1241	leukotriene B4 receptor	protein-coding	14q11.2-q12
ABCC2	1244	ATP-binding cassette, sub-family C (CFTR/MRP), member 2	protein-coding	10q24
CNGB1	1258	cyclic nucleotide gated channel beta 1	protein-coding	16q13
CNGA1	1259	cyclic nucleotide gated channel alpha 1	protein-coding	4p12
CNGA2	1260	cyclic nucleotide gated channel alpha 2	protein-coding	Xq27
CNGA3	1261	cyclic nucleotide gated channel alpha 3	protein-coding	2q11.2
CNGA4	1262	cyclic nucleotide gated channel alpha 4	protein-coding	11p15.4
PLK3	1263	polo-like kinase 3	protein-coding	1p34.1
CNN1	1264	calponin 1, basic, smooth muscle	protein-coding	19p13.2-p13.1
CNN2	1265	calponin 2	protein-coding	19p13.3
CNN3	1266	calponin 3, acidic	protein-coding	1p22-p21
CNP	1267	2',3'-cyclic nucleotide 3' phosphodiesterase	protein-coding	17q21
CNR1	1268	cannabinoid receptor 1 (brain)	protein-coding	6q14-q15
CNR2	1269	cannabinoid receptor 2 (macrophage)	protein-coding	1p36.11
CNTF	1270	ciliary neurotrophic factor	protein-coding	11q12.2
CNTFR	1271	ciliary neurotrophic factor receptor	protein-coding	9p13
CNTN1	1272	contactin 1	protein-coding	12q11-q12
COL1A1	1277	collagen, type I, alpha 1	protein-coding	17q21.33
COL1A2	1278	collagen, type I, alpha 2	protein-coding	7q22.1
COL2A1	1280	collagen, type II, alpha 1	protein-coding	12q13.11
COL3A1	1281	collagen, type III, alpha 1	protein-coding	2q31
COL4A1	1282	collagen, type IV, alpha 1	protein-coding	13q34
COL4A2	1284	collagen, type IV, alpha 2	protein-coding	13q34
COL4A3	1285	collagen, type IV, alpha 3 (Goodpasture antigen)	protein-coding	2q36-q37
COL4A4	1286	collagen, type IV, alpha 4	protein-coding	2q35-q37
COL4A5	1287	collagen, type IV, alpha 5	protein-coding	Xq22
COL4A6	1288	collagen, type IV, alpha 6	protein-coding	Xq22
COL5A1	1289	collagen, type V, alpha 1	protein-coding	9q34.2-q34.3
COL5A2	1290	collagen, type V, alpha 2	protein-coding	2q14-q32
COL6A1	1291	collagen, type VI, alpha 1	protein-coding	21q22.3
COL6A2	1292	collagen, type VI, alpha 2	protein-coding	21q22.3
COL6A3	1293	collagen, type VI, alpha 3	protein-coding	2q37
COL7A1	1294	collagen, type VII, alpha 1	protein-coding	3p21.1
COL8A1	1295	collagen, type VIII, alpha 1	protein-coding	3q12.3
COL8A2	1296	collagen, type VIII, alpha 2	protein-coding	1p34.2
COL9A1	1297	collagen, type IX, alpha 1	protein-coding	6q13
COL9A2	1298	collagen, type IX, alpha 2	protein-coding	1p33-p32
COL9A3	1299	collagen, type IX, alpha 3	protein-coding	20q13.3
COL10A1	1300	collagen, type X, alpha 1	protein-coding	6q21-q22
COL11A1	1301	collagen, type XI, alpha 1	protein-coding	1p21
COL11A2	1302	collagen, type XI, alpha 2	protein-coding	6p21.3
COL12A1	1303	collagen, type XII, alpha 1	protein-coding	6q12-q13
COL13A1	1305	collagen, type XIII, alpha 1	protein-coding	10q22
COL15A1	1306	collagen, type XV, alpha 1	protein-coding	9q21-q22
COL16A1	1307	collagen, type XVI, alpha 1	protein-coding	1p35-p34
COL17A1	1308	collagen, type XVII, alpha 1	protein-coding	10q24.3
COL19A1	1310	collagen, type XIX, alpha 1	protein-coding	6q12-q13
COMP	1311	cartilage oligomeric matrix protein	protein-coding	19p13.1
COMT	1312	catechol-O-methyltransferase	protein-coding	22q11.21
COP	1313	clathrin-ordered protein	protein-coding	-
COPA	1314	coatomer protein complex, subunit alpha	protein-coding	1q23.2
COPB1	1315	coatomer protein complex, subunit beta 1	protein-coding	11p15.2
KLF6	1316	Kruppel-like factor 6	protein-coding	10p15
SLC31A1	1317	solute carrier family 31 (copper transporters), member 1	protein-coding	9q32
SLC31A2	1318	solute carrier family 31 (copper transporters), member 2	protein-coding	9q32
CORT	1325	cortistatin	protein-coding	1p36.22
MAP3K8	1326	mitogen-activated protein kinase kinase kinase 8	protein-coding	10p11.23
COX4I1	1327	cytochrome c oxidase subunit IV isoform 1	protein-coding	16q24.1
COX5B	1329	cytochrome c oxidase subunit Vb	protein-coding	2q11.2
COX6A1	1337	cytochrome c oxidase subunit VIa polypeptide 1	protein-coding	12q24.2|12q24.2
COX6A2	1339	cytochrome c oxidase subunit VIa polypeptide 2	protein-coding	16p11.12
COX6B1	1340	cytochrome c oxidase subunit VIb polypeptide 1 (ubiquitous)	protein-coding	19q13.1
COX6C	1345	cytochrome c oxidase subunit VIc	protein-coding	8q22.2
COX7A1	1346	cytochrome c oxidase subunit VIIa polypeptide 1 (muscle)	protein-coding	19q13.1
COX7A2	1347	cytochrome c oxidase subunit VIIa polypeptide 2 (liver)	protein-coding	6q12
COX7B	1349	cytochrome c oxidase subunit VIIb	protein-coding	Xq21.1
COX7C	1350	cytochrome c oxidase subunit VIIc	protein-coding	5q14
COX8A	1351	cytochrome c oxidase subunit VIIIA (ubiquitous)	protein-coding	11q12-q13
COX10	1352	cytochrome c oxidase assembly homolog 10 (yeast)	protein-coding	17p12
COX11	1353	cytochrome c oxidase assembly homolog 11 (yeast)	protein-coding	17q22
COX15	1355	cytochrome c oxidase assembly homolog 15 (yeast)	protein-coding	10q24
CP	1356	ceruloplasmin (ferroxidase)	protein-coding	3q23-q25
CPA1	1357	carboxypeptidase A1 (pancreatic)	protein-coding	7q32
CPA2	1358	carboxypeptidase A2 (pancreatic)	protein-coding	7q32
CPA3	1359	carboxypeptidase A3 (mast cell)	protein-coding	3q24
CPB1	1360	carboxypeptidase B1 (tissue)	protein-coding	3q24
CPB2	1361	carboxypeptidase B2 (plasma)	protein-coding	13q14.11
CPD	1362	carboxypeptidase D	protein-coding	17q11.2
CPE	1363	carboxypeptidase E	protein-coding	4q32.3
CLDN4	1364	claudin 4	protein-coding	7q11.23
CLDN3	1365	claudin 3	protein-coding	7q11.23
CLDN7	1366	claudin 7	protein-coding	-
CPM	1368	carboxypeptidase M	protein-coding	12q14.3
CPN1	1369	carboxypeptidase N, polypeptide 1	protein-coding	10q24.2
CPN2	1370	carboxypeptidase N, polypeptide 2	protein-coding	3q29
CPOX	1371	coproporphyrinogen oxidase	protein-coding	3q12
CPS1	1373	carbamoyl-phosphate synthase 1, mitochondrial	protein-coding	2q35
CPT1A	1374	carnitine palmitoyltransferase 1A (liver)	protein-coding	11q13.2
CPT1B	1375	carnitine palmitoyltransferase 1B (muscle)	protein-coding	22q13.33
CPT2	1376	carnitine palmitoyltransferase 2	protein-coding	1p32
CR1	1378	complement component (3b/4b) receptor 1 (Knops blood group)	protein-coding	1q32
CR1L	1379	complement component (3b/4b) receptor 1-like	protein-coding	1q32.1
CR2	1380	complement component (3d/Epstein Barr virus) receptor 2	protein-coding	1q32
CRABP1	1381	cellular retinoic acid binding protein 1	protein-coding	15q24
CRABP2	1382	cellular retinoic acid binding protein 2	protein-coding	1q21.3
CRAT	1384	carnitine O-acetyltransferase	protein-coding	9q34.1
CREB1	1385	cAMP responsive element binding protein 1	protein-coding	2q34
ATF2	1386	activating transcription factor 2	protein-coding	2q32
CREBBP	1387	CREB binding protein	protein-coding	16p13.3
ATF6B	1388	activating transcription factor 6 beta	protein-coding	6p21.3
CREBL2	1389	cAMP responsive element binding protein-like 2	protein-coding	12p13
CREM	1390	cAMP responsive element modulator	protein-coding	10p11.21
CRH	1392	corticotropin releasing hormone	protein-coding	8q13
CRHBP	1393	corticotropin releasing hormone binding protein	protein-coding	5q11.2-q13.3
CRHR1	1394	corticotropin releasing hormone receptor 1	protein-coding	17q12-q22
CRHR2	1395	corticotropin releasing hormone receptor 2	protein-coding	7p14.3
CRIP1	1396	cysteine-rich protein 1 (intestinal)	protein-coding	14q32.33
CRIP2	1397	cysteine-rich protein 2	protein-coding	14q32.3
CRK	1398	v-crk sarcoma virus CT10 oncogene homolog (avian)	protein-coding	17p13.3
CRKL	1399	v-crk sarcoma virus CT10 oncogene homolog (avian)-like	protein-coding	22q11.21
CRMP1	1400	collapsin response mediator protein 1	protein-coding	4p16.1
CRP	1401	C-reactive protein, pentraxin-related	protein-coding	1q23.2
HAPLN1	1404	hyaluronan and proteoglycan link protein 1	protein-coding	5q14.3
CRX	1406	cone-rod homeobox	protein-coding	19q13.3
CRY1	1407	cryptochrome 1 (photolyase-like)	protein-coding	12q23-q24.1
CRY2	1408	cryptochrome 2 (photolyase-like)	protein-coding	11p11.2
CRYAA	1409	crystallin, alpha A	protein-coding	21q22.3
CRYAB	1410	crystallin, alpha B	protein-coding	11q22.3-q23.1
CRYBA1	1411	crystallin, beta A1	protein-coding	17q11.2
CRYBA2	1412	crystallin, beta A2	protein-coding	2q35
CRYBA4	1413	crystallin, beta A4	protein-coding	22q12.1
CRYBB1	1414	crystallin, beta B1	protein-coding	22q12.1
CRYBB2	1415	crystallin, beta B2	protein-coding	22q11.23
CRYBB3	1417	crystallin, beta B3	protein-coding	22q11.23
CRYGA	1418	crystallin, gamma A	protein-coding	2q34
CRYGB	1419	crystallin, gamma B	protein-coding	2q34
CRYGC	1420	crystallin, gamma C	protein-coding	2q33.3
CRYGD	1421	crystallin, gamma D	protein-coding	2q33.3
CRYGS	1427	crystallin, gamma S	protein-coding	3q27.3
CRYM	1428	crystallin, mu	protein-coding	16p12.2
CRYZ	1429	crystallin, zeta (quinone reductase)	protein-coding	1p31.1
CS	1431	citrate synthase	protein-coding	12q13.2
MAPK14	1432	mitogen-activated protein kinase 14	protein-coding	6p21.3-p21.2
CSE1L	1434	CSE1 chromosome segregation 1-like (yeast)	protein-coding	20q13
CSF1	1435	colony stimulating factor 1 (macrophage)	protein-coding	1p13.3
CSF1R	1436	colony stimulating factor 1 receptor	protein-coding	5q32
CSF2	1437	colony stimulating factor 2 (granulocyte-macrophage)	protein-coding	5q31.1
CSF2RA	1438	colony stimulating factor 2 receptor, alpha, low-affinity (granulocyte-macrophage)	protein-coding	Xp22.32 and Yp11.3
CSF2RB	1439	colony stimulating factor 2 receptor, beta, low-affinity (granulocyte-macrophage)	protein-coding	22q13.1
CSF3	1440	colony stimulating factor 3 (granulocyte)	protein-coding	17q11.2-q12
CSF3R	1441	colony stimulating factor 3 receptor (granulocyte)	protein-coding	1p35-p34.3
CSH1	1442	chorionic somatomammotropin hormone 1 (placental lactogen)	protein-coding	17q24.2
CSH2	1443	chorionic somatomammotropin hormone 2	protein-coding	17q24.2
CSHL1	1444	chorionic somatomammotropin hormone-like 1	protein-coding	17q24.2
CSK	1445	c-src tyrosine kinase	protein-coding	15q24.1
CSN1S1	1446	casein alpha s1	protein-coding	4q21.1
CSN2	1447	casein beta	protein-coding	4q21.1
CSN3	1448	casein kappa	protein-coding	4q21.1
CSNK1A1	1452	casein kinase 1, alpha 1	protein-coding	5q32
CSNK1D	1453	casein kinase 1, delta	protein-coding	17q25
CSNK1E	1454	casein kinase 1, epsilon	protein-coding	22q13.1
CSNK1G2	1455	casein kinase 1, gamma 2	protein-coding	19p13.3
CSNK1G3	1456	casein kinase 1, gamma 3	protein-coding	5q23
CSNK2A1	1457	casein kinase 2, alpha 1 polypeptide	protein-coding	20p13
CSNK2A2	1459	casein kinase 2, alpha prime polypeptide	protein-coding	16q21
CSNK2B	1460	casein kinase 2, beta polypeptide	protein-coding	6p21.3
VCAN	1462	versican	protein-coding	5q14.3
NCAN	1463	neurocan	protein-coding	19p12
CSPG4	1464	chondroitin sulfate proteoglycan 4	protein-coding	15q24.2
CSRP1	1465	cysteine and glycine-rich protein 1	protein-coding	1q32
CSRP2	1466	cysteine and glycine-rich protein 2	protein-coding	12q21.1
SLC25A10	1468	solute carrier family 25 (mitochondrial carrier; dicarboxylate transporter), member 10	protein-coding	17q25.3
CST1	1469	cystatin SN	protein-coding	20p11.21
CST2	1470	cystatin SA	protein-coding	20p11.21
CST3	1471	cystatin C	protein-coding	20p11.21
CST4	1472	cystatin S	protein-coding	20p11.21
CST5	1473	cystatin D	protein-coding	20p11.21
CST6	1474	cystatin E/M	protein-coding	11q13
CSTA	1475	cystatin A (stefin A)	protein-coding	3q21
CSTB	1476	cystatin B (stefin B)	protein-coding	21q22.3
CSTF1	1477	cleavage stimulation factor, 3' pre-RNA, subunit 1, 50kDa	protein-coding	20q13.2
CSTF2	1478	cleavage stimulation factor, 3' pre-RNA, subunit 2, 64kDa	protein-coding	Xq22.1
CSTF3	1479	cleavage stimulation factor, 3' pre-RNA, subunit 3, 77kDa	protein-coding	11p13
NKX2-5	1482	NK2 homeobox 5	protein-coding	5q34
CTAG1B	1485	cancer/testis antigen 1B	protein-coding	Xq28
CTBS	1486	chitobiase, di-N-acetyl-	protein-coding	1p22
CTBP1	1487	C-terminal binding protein 1	protein-coding	4p16
CTBP2	1488	C-terminal binding protein 2	protein-coding	10q26.13
CTF1	1489	cardiotrophin 1	protein-coding	16p11.2
CTGF	1490	connective tissue growth factor	protein-coding	6q23.1
CTH	1491	cystathionase (cystathionine gamma-lyase)	protein-coding	1p31.1
CTLA4	1493	cytotoxic T-lymphocyte-associated protein 4	protein-coding	2q33
CTNNA1	1495	catenin (cadherin-associated protein), alpha 1, 102kDa	protein-coding	5q31.2
CTNNA2	1496	catenin (cadherin-associated protein), alpha 2	protein-coding	2p12-p11.1
CTNS	1497	cystinosin, lysosomal cystine transporter	protein-coding	17p13
CTNNB1	1499	catenin (cadherin-associated protein), beta 1, 88kDa	protein-coding	3p21
CTNND1	1500	catenin (cadherin-associated protein), delta 1	protein-coding	11q11
CTNND2	1501	catenin (cadherin-associated protein), delta 2	protein-coding	5p15.2
CTPS1	1503	CTP synthase 1	protein-coding	1p34.1
CTRB1	1504	chymotrypsinogen B1	protein-coding	16q23.1
CTRL	1506	chymotrypsin-like	protein-coding	16q22.1
CTSB	1508	cathepsin B	protein-coding	8p22
CTSD	1509	cathepsin D	protein-coding	11p15.5
CTSE	1510	cathepsin E	protein-coding	1q31
CTSG	1511	cathepsin G	protein-coding	14q11.2
CTSH	1512	cathepsin H	protein-coding	15q25.1
CTSK	1513	cathepsin K	protein-coding	1q21
CTSL1	1514	cathepsin L1	protein-coding	9q21.33
CTSL2	1515	cathepsin L2	protein-coding	9q22.2
CTSO	1519	cathepsin O	protein-coding	4q32.1
CTSS	1520	cathepsin S	protein-coding	1q21
CTSW	1521	cathepsin W	protein-coding	11q13.1
CTSZ	1522	cathepsin Z	protein-coding	20q13.32
CUX1	1523	cut-like homeobox 1	protein-coding	7q22.1
CX3CR1	1524	chemokine (C-X3-C motif) receptor 1	protein-coding	3p21.3
CXADR	1525	coxsackie virus and adenovirus receptor	protein-coding	21q21.1
TEX28	1527	testis expressed 28	protein-coding	Xq28
CYB5A	1528	cytochrome b5 type A (microsomal)	protein-coding	18q23
CYB561	1534	cytochrome b561	protein-coding	17q23.3
CYBA	1535	cytochrome b-245, alpha polypeptide	protein-coding	16q24
CYBB	1536	cytochrome b-245, beta polypeptide	protein-coding	Xp21.1
CYC1	1537	cytochrome c-1	protein-coding	8q24.3
CYLC1	1538	cylicin, basic protein of sperm head cytoskeleton 1	protein-coding	Xq21.1
CYLC2	1539	cylicin, basic protein of sperm head cytoskeleton 2	protein-coding	9q31.1
CYLD	1540	cylindromatosis (turban tumor syndrome)	protein-coding	16q12.1
CYP1A1	1543	cytochrome P450, family 1, subfamily A, polypeptide 1	protein-coding	15q24.1
CYP1A2	1544	cytochrome P450, family 1, subfamily A, polypeptide 2	protein-coding	15q24.1
CYP1B1	1545	cytochrome P450, family 1, subfamily B, polypeptide 1	protein-coding	2p22.2
CYP2A6	1548	cytochrome P450, family 2, subfamily A, polypeptide 6	protein-coding	19q13.2
CYP2A7	1549	cytochrome P450, family 2, subfamily A, polypeptide 7	protein-coding	19q13.2
CYP3A7	1551	cytochrome P450, family 3, subfamily A, polypeptide 7	protein-coding	7q21-q22.1
CYP2A13	1553	cytochrome P450, family 2, subfamily A, polypeptide 13	protein-coding	19q13.2
CYP2B6	1555	cytochrome P450, family 2, subfamily B, polypeptide 6	protein-coding	19q13.2
CYP2C19	1557	cytochrome P450, family 2, subfamily C, polypeptide 19	protein-coding	10q24
CYP2C8	1558	cytochrome P450, family 2, subfamily C, polypeptide 8	protein-coding	10q23.33
CYP2C9	1559	cytochrome P450, family 2, subfamily C, polypeptide 9	protein-coding	10q24
CYP2C18	1562	cytochrome P450, family 2, subfamily C, polypeptide 18	protein-coding	10q24
CYP2D6	1565	cytochrome P450, family 2, subfamily D, polypeptide 6	protein-coding	22q13.1
CYP2E1	1571	cytochrome P450, family 2, subfamily E, polypeptide 1	protein-coding	10q26.3
CYP2F1	1572	cytochrome P450, family 2, subfamily F, polypeptide 1	protein-coding	19q13.2
CYP2J2	1573	cytochrome P450, family 2, subfamily J, polypeptide 2	protein-coding	1p31.3-p31.2
CYP3A4	1576	cytochrome P450, family 3, subfamily A, polypeptide 4	protein-coding	7q21.1
CYP3A5	1577	cytochrome P450, family 3, subfamily A, polypeptide 5	protein-coding	7q21.1
CYP4A11	1579	cytochrome P450, family 4, subfamily A, polypeptide 11	protein-coding	1p33
CYP4B1	1580	cytochrome P450, family 4, subfamily B, polypeptide 1	protein-coding	1p34-p12
CYP7A1	1581	cytochrome P450, family 7, subfamily A, polypeptide 1	protein-coding	8q11-q12
CYP8B1	1582	cytochrome P450, family 8, subfamily B, polypeptide 1	protein-coding	3p22.1
CYP11A1	1583	cytochrome P450, family 11, subfamily A, polypeptide 1	protein-coding	15q23-q24
CYP11B1	1584	cytochrome P450, family 11, subfamily B, polypeptide 1	protein-coding	8q21
CYP11B2	1585	cytochrome P450, family 11, subfamily B, polypeptide 2	protein-coding	8q21-q22
CYP17A1	1586	cytochrome P450, family 17, subfamily A, polypeptide 1	protein-coding	10q24.3
CYP19A1	1588	cytochrome P450, family 19, subfamily A, polypeptide 1	protein-coding	15q21.1
CYP21A2	1589	cytochrome P450, family 21, subfamily A, polypeptide 2	protein-coding	6p21.3
CYP24A1	1591	cytochrome P450, family 24, subfamily A, polypeptide 1	protein-coding	20q13
CYP26A1	1592	cytochrome P450, family 26, subfamily A, polypeptide 1	protein-coding	10q23-q24
CYP27A1	1593	cytochrome P450, family 27, subfamily A, polypeptide 1	protein-coding	2q33-qter
CYP27B1	1594	cytochrome P450, family 27, subfamily B, polypeptide 1	protein-coding	12q13.1-q13.3
CYP51A1	1595	cytochrome P450, family 51, subfamily A, polypeptide 1	protein-coding	7q21.2
DAB1	1600	Dab, reelin signal transducer, homolog 1 (Drosophila)	protein-coding	1p32-p31
DAB2	1601	Dab, mitogen-responsive phosphoprotein, homolog 2 (Drosophila)	protein-coding	5p13
DACH1	1602	dachshund homolog 1 (Drosophila)	protein-coding	13q22
DAD1	1603	defender against cell death 1	protein-coding	14q11.2
CD55	1604	CD55 molecule, decay accelerating factor for complement (Cromer blood group)	protein-coding	1q32
DAG1	1605	dystroglycan 1 (dystrophin-associated glycoprotein 1)	protein-coding	3p21
DGKA	1606	diacylglycerol kinase, alpha 80kDa	protein-coding	12q13.3
DGKB	1607	diacylglycerol kinase, beta 90kDa	protein-coding	7p21.2
DGKG	1608	diacylglycerol kinase, gamma 90kDa	protein-coding	3q27.2-q27.3
DGKQ	1609	diacylglycerol kinase, theta 110kDa	protein-coding	4p16.3
DAO	1610	D-amino-acid oxidase	protein-coding	12q24
DAP	1611	death-associated protein	protein-coding	5p15.2
DAPK1	1612	death-associated protein kinase 1	protein-coding	9q21.33
DAPK3	1613	death-associated protein kinase 3	protein-coding	19p13.3
DARS	1615	aspartyl-tRNA synthetase	protein-coding	2q21.3
DAXX	1616	death-domain associated protein	protein-coding	6p21.3
DAZ1	1617	deleted in azoospermia 1	protein-coding	Yq11.223
DAZL	1618	deleted in azoospermia-like	protein-coding	3p24.3
DBC1	1620	deleted in bladder cancer 1	protein-coding	9q32-q33
DBH	1621	dopamine beta-hydroxylase (dopamine beta-monooxygenase)	protein-coding	9q34
DBI	1622	diazepam binding inhibitor (GABA receptor modulator, acyl-CoA binding protein)	protein-coding	2q12-q21
DBN1	1627	drebrin 1	protein-coding	5q35.3
DBP	1628	D site of albumin promoter (albumin D-box) binding protein	protein-coding	19q13.3
DBT	1629	dihydrolipoamide branched chain transacylase E2	protein-coding	1p31
DCC	1630	deleted in colorectal carcinoma	protein-coding	18q21.3
ECI1	1632	enoyl-CoA delta isomerase 1	protein-coding	16p13.3
DCK	1633	deoxycytidine kinase	protein-coding	4q13.3-q21.1
DCN	1634	decorin	protein-coding	12q21.33
DCTD	1635	dCMP deaminase	protein-coding	4q35.1
ACE	1636	angiotensin I converting enzyme	protein-coding	17q23.3
DCT	1638	dopachrome tautomerase	protein-coding	13q32
DCTN1	1639	dynactin 1	protein-coding	2p13
DCX	1641	doublecortin	protein-coding	Xq22.3-q23
DDB1	1642	damage-specific DNA binding protein 1, 127kDa	protein-coding	11q12-q13
DDB2	1643	damage-specific DNA binding protein 2, 48kDa	protein-coding	11p12-p11
DDC	1644	dopa decarboxylase (aromatic L-amino acid decarboxylase)	protein-coding	7p12.2
AKR1C1	1645	aldo-keto reductase family 1, member C1	protein-coding	10p15-p14
AKR1C2	1646	aldo-keto reductase family 1, member C2	protein-coding	10p15-p14
GADD45A	1647	growth arrest and DNA-damage-inducible, alpha	protein-coding	1p31.2
DDIT3	1649	DNA-damage-inducible transcript 3	protein-coding	12q13.1-q13.2
DDOST	1650	dolichyl-diphosphooligosaccharide--protein glycosyltransferase subunit (non-catalytic)	protein-coding	1p36.1
DDT	1652	D-dopachrome tautomerase	protein-coding	22q11.23
DDX1	1653	DEAD (Asp-Glu-Ala-Asp) box helicase 1	protein-coding	2p24
DDX3X	1654	DEAD (Asp-Glu-Ala-Asp) box polypeptide 3, X-linked	protein-coding	Xp11.3-p11.23
DDX5	1655	DEAD (Asp-Glu-Ala-Asp) box helicase 5	protein-coding	17q21
DDX6	1656	DEAD (Asp-Glu-Ala-Asp) box helicase 6	protein-coding	11q23.3
DMXL1	1657	Dmx-like 1	protein-coding	5q22
DHX8	1659	DEAH (Asp-Glu-Ala-His) box polypeptide 8	protein-coding	17q21.31
DHX9	1660	DEAH (Asp-Glu-Ala-His) box helicase 9	protein-coding	1q25
DDX10	1662	DEAD (Asp-Glu-Ala-Asp) box polypeptide 10	protein-coding	11q22-q23
DDX11	1663	DEAD/H (Asp-Glu-Ala-Asp/His) box helicase 11	protein-coding	12p11
DHX15	1665	DEAH (Asp-Glu-Ala-His) box helicase 15	protein-coding	4p15.3
DECR1	1666	2,4-dienoyl CoA reductase 1, mitochondrial	protein-coding	8q21.3
DEFA1	1667	defensin, alpha 1	protein-coding	8p23.1
DEFA3	1668	defensin, alpha 3, neutrophil-specific	protein-coding	8p23.1
DEFA4	1669	defensin, alpha 4, corticostatin	protein-coding	8p23
DEFA5	1670	defensin, alpha 5, Paneth cell-specific	protein-coding	8p23.1
DEFA6	1671	defensin, alpha 6, Paneth cell-specific	protein-coding	8p23.1
DEFB1	1672	defensin, beta 1	protein-coding	8p23.1
DEFB4A	1673	defensin, beta 4A	protein-coding	8p23.1
DES	1674	desmin	protein-coding	2q35
CFD	1675	complement factor D (adipsin)	protein-coding	19p13.3
DFFA	1676	DNA fragmentation factor, 45kDa, alpha polypeptide	protein-coding	1p36.3-p36.2
DFFB	1677	DNA fragmentation factor, 40kDa, beta polypeptide (caspase-activated DNase)	protein-coding	1p36.3
TIMM8A	1678	translocase of inner mitochondrial membrane 8 homolog A (yeast)	protein-coding	Xq22.1
DFNA5	1687	deafness, autosomal dominant 5	protein-coding	7p15
COCH	1690	cochlin	protein-coding	14q11.2-q13
DGUOK	1716	deoxyguanosine kinase	protein-coding	2p13
DHCR7	1717	7-dehydrocholesterol reductase	protein-coding	11q13.4
DHCR24	1718	24-dehydrocholesterol reductase	protein-coding	1p32.3
DHFR	1719	dihydrofolate reductase	protein-coding	5q11.2-q13.2
DHODH	1723	dihydroorotate dehydrogenase (quinone)	protein-coding	16q22
DHPS	1725	deoxyhypusine synthase	protein-coding	19p13.2
CYB5R3	1727	cytochrome b5 reductase 3	protein-coding	22q13.2
NQO1	1728	NAD(P)H dehydrogenase, quinone 1	protein-coding	16q22.1
DIAPH1	1729	diaphanous-related formin 1	protein-coding	5q31
DIAPH2	1730	diaphanous-related formin 2	protein-coding	Xq21.33
SEPT1	1731	septin 1	protein-coding	16p11.1
DIO1	1733	deiodinase, iodothyronine, type I	protein-coding	1p33-p32
DIO2	1734	deiodinase, iodothyronine, type II	protein-coding	14q24.2-q24.3
DIO3	1735	deiodinase, iodothyronine, type III	protein-coding	14q32
DKC1	1736	dyskeratosis congenita 1, dyskerin	protein-coding	Xq28
DLAT	1737	dihydrolipoamide S-acetyltransferase	protein-coding	11q23.1
DLD	1738	dihydrolipoamide dehydrogenase	protein-coding	7q31-q32
DLG1	1739	discs, large homolog 1 (Drosophila)	protein-coding	3q29
DLG2	1740	discs, large homolog 2 (Drosophila)	protein-coding	11q14.1
DLG3	1741	discs, large homolog 3 (Drosophila)	protein-coding	Xq13.1
DLG4	1742	discs, large homolog 4 (Drosophila)	protein-coding	17p13.1
DLST	1743	dihydrolipoamide S-succinyltransferase (E2 component of 2-oxo-glutarate complex)	protein-coding	14q24.3
DLX1	1745	distal-less homeobox 1	protein-coding	2q32
DLX2	1746	distal-less homeobox 2	protein-coding	2q32
DLX3	1747	distal-less homeobox 3	protein-coding	17q21
DLX4	1748	distal-less homeobox 4	protein-coding	17q21.33
DLX5	1749	distal-less homeobox 5	protein-coding	7q22
DLX6	1750	distal-less homeobox 6	protein-coding	7q22
DMBT1	1755	deleted in malignant brain tumors 1	protein-coding	10q26.13
DMD	1756	dystrophin	protein-coding	Xp21.2
SARDH	1757	sarcosine dehydrogenase	protein-coding	9q33-q34
DMP1	1758	dentin matrix acidic phosphoprotein 1	protein-coding	4q21
DNM1	1759	dynamin 1	protein-coding	9q34
DMPK	1760	dystrophia myotonica-protein kinase	protein-coding	19q13.3
DMRT1	1761	doublesex and mab-3 related transcription factor 1	protein-coding	9p24.3
DMWD	1762	dystrophia myotonica, WD repeat containing	protein-coding	19q13.3
DNA2	1763	DNA replication helicase/nuclease 2	protein-coding	10q21.3-q22.1
DNAH5	1767	dynein, axonemal, heavy chain 5	protein-coding	5p15.2
DNAH6	1768	dynein, axonemal, heavy chain 6	protein-coding	2p11.2
DNAH8	1769	dynein, axonemal, heavy chain 8	protein-coding	6p21.2
DNAH9	1770	dynein, axonemal, heavy chain 9	protein-coding	17p12
DNASE1	1773	deoxyribonuclease I	protein-coding	16p13.3
DNASE1L1	1774	deoxyribonuclease I-like 1	protein-coding	Xq28
DNASE1L2	1775	deoxyribonuclease I-like 2	protein-coding	16p13.3
DNASE1L3	1776	deoxyribonuclease I-like 3	protein-coding	3p14.3
DNASE2	1777	deoxyribonuclease II, lysosomal	protein-coding	19p13.2
DYNC1H1	1778	dynein, cytoplasmic 1, heavy chain 1	protein-coding	14q32
DYNC1I1	1780	dynein, cytoplasmic 1, intermediate chain 1	protein-coding	7q21.3-q22.1
DYNC1I2	1781	dynein, cytoplasmic 1, intermediate chain 2	protein-coding	2q31.1
DYNC1LI2	1783	dynein, cytoplasmic 1, light intermediate chain 2	protein-coding	16q22.1
DNM2	1785	dynamin 2	protein-coding	19p13.2
DNMT1	1786	DNA (cytosine-5-)-methyltransferase 1	protein-coding	19p13.2
TRDMT1	1787	tRNA aspartic acid methyltransferase 1	protein-coding	10p15.1
DNMT3A	1788	DNA (cytosine-5-)-methyltransferase 3 alpha	protein-coding	2p23
DNMT3B	1789	DNA (cytosine-5-)-methyltransferase 3 beta	protein-coding	20q11.2
DNTT	1791	DNA nucleotidylexotransferase	protein-coding	10q23-q24
DOCK1	1793	dedicator of cytokinesis 1	protein-coding	10q26.13-q26.3
DOCK2	1794	dedicator of cytokinesis 2	protein-coding	5q35.1
DOCK3	1795	dedicator of cytokinesis 3	protein-coding	3p21.2
DOK1	1796	docking protein 1, 62kDa (downstream of tyrosine kinase 1)	protein-coding	2p13
DOM3Z	1797	dom-3 homolog Z (C. elegans)	protein-coding	6p21.3
DPAGT1	1798	dolichyl-phosphate (UDP-N-acetylglucosamine) N-acetylglucosaminephosphotransferase 1 (GlcNAc-1-P transferase)	protein-coding	11q23.3
DPEP1	1800	dipeptidase 1 (renal)	protein-coding	16q24.3
DPH1	1801	diphthamide biosynthesis 1	protein-coding	17p13.3
DPH2	1802	DPH2 homolog (S. cerevisiae)	protein-coding	1p34
DPP4	1803	dipeptidyl-peptidase 4	protein-coding	2q24.3
DPP6	1804	dipeptidyl-peptidase 6	protein-coding	7q36.2
DPT	1805	dermatopontin	protein-coding	1q12-q23
DPYD	1806	dihydropyrimidine dehydrogenase	protein-coding	1p22
DPYS	1807	dihydropyrimidinase	protein-coding	8q22
DPYSL2	1808	dihydropyrimidinase-like 2	protein-coding	8p22-p21
DPYSL3	1809	dihydropyrimidinase-like 3	protein-coding	5q32
DR1	1810	down-regulator of transcription 1, TBP-binding (negative cofactor 2)	protein-coding	1p22.1
SLC26A3	1811	solute carrier family 26, member 3	protein-coding	7q31
DRD1	1812	dopamine receptor D1	protein-coding	5q35.1
DRD2	1813	dopamine receptor D2	protein-coding	11q23
DRD3	1814	dopamine receptor D3	protein-coding	3q13.3
DRD4	1815	dopamine receptor D4	protein-coding	11p15.5
DRD5	1816	dopamine receptor D5	protein-coding	4p16.1
DRG2	1819	developmentally regulated GTP binding protein 2	protein-coding	17p11.2
ARID3A	1820	AT rich interactive domain 3A (BRIGHT-like)	protein-coding	19p13.3
DRP2	1821	dystrophin related protein 2	protein-coding	Xq22
ATN1	1822	atrophin 1	protein-coding	12p13.31
DSC1	1823	desmocollin 1	protein-coding	18q12.1
DSC2	1824	desmocollin 2	protein-coding	18q12.1
DSC3	1825	desmocollin 3	protein-coding	18q12.1
DSCAM	1826	Down syndrome cell adhesion molecule	protein-coding	21q22.2
RCAN1	1827	regulator of calcineurin 1	protein-coding	21q22.12
DSG1	1828	desmoglein 1	protein-coding	18q12.1
DSG2	1829	desmoglein 2	protein-coding	18q12.1
DSG3	1830	desmoglein 3	protein-coding	18q12.1
TSC22D3	1831	TSC22 domain family, member 3	protein-coding	Xq22.3
DSP	1832	desmoplakin	protein-coding	6p24
EPYC	1833	epiphycan	protein-coding	12q21
DSPP	1834	dentin sialophosphoprotein	protein-coding	4q21.3
SLC26A2	1836	solute carrier family 26 (sulfate transporter), member 2	protein-coding	5q31-q34
DTNA	1837	dystrobrevin, alpha	protein-coding	18q12
DTNB	1838	dystrobrevin, beta	protein-coding	2p24
HBEGF	1839	heparin-binding EGF-like growth factor	protein-coding	5q23
DTX1	1840	deltex homolog 1 (Drosophila)	protein-coding	12q24.13
DTYMK	1841	deoxythymidylate kinase (thymidylate kinase)	protein-coding	2q37.3
ECM2	1842	extracellular matrix protein 2, female organ and adipocyte specific	protein-coding	9q22.3
DUSP1	1843	dual specificity phosphatase 1	protein-coding	5q34
DUSP2	1844	dual specificity phosphatase 2	protein-coding	2q11
DUSP3	1845	dual specificity phosphatase 3	protein-coding	17q21
DUSP4	1846	dual specificity phosphatase 4	protein-coding	8p12-p11
DUSP5	1847	dual specificity phosphatase 5	protein-coding	10q25
DUSP6	1848	dual specificity phosphatase 6	protein-coding	12q22-q23
DUSP7	1849	dual specificity phosphatase 7	protein-coding	3p21
DUSP8	1850	dual specificity phosphatase 8	protein-coding	11p15.5
DUSP9	1852	dual specificity phosphatase 9	protein-coding	Xq28
DUT	1854	deoxyuridine triphosphatase	protein-coding	15q21.1
DVL1	1855	dishevelled segment polarity protein 1	protein-coding	1p36
DVL2	1856	dishevelled segment polarity protein 2	protein-coding	17p13.1
DVL3	1857	dishevelled segment polarity protein 3	protein-coding	3q27
DYRK1A	1859	dual-specificity tyrosine-(Y)-phosphorylation regulated kinase 1A	protein-coding	21q22.13
TOR1A	1861	torsin family 1, member A (torsin A)	protein-coding	9q34
E2F1	1869	E2F transcription factor 1	protein-coding	20q11.2
E2F2	1870	E2F transcription factor 2	protein-coding	1p36
E2F3	1871	E2F transcription factor 3	protein-coding	6p22
E2F4	1874	E2F transcription factor 4, p107/p130-binding	protein-coding	16q21-q22
E2F5	1875	E2F transcription factor 5, p130-binding	protein-coding	8q21.2
E2F6	1876	E2F transcription factor 6	protein-coding	2p25.1
E4F1	1877	E4F transcription factor 1	protein-coding	16p13.3
EBF1	1879	early B-cell factor 1	protein-coding	5q34
GPR183	1880	G protein-coupled receptor 183	protein-coding	13q32.3
ECE1	1889	endothelin converting enzyme 1	protein-coding	1p36.1
TYMP	1890	thymidine phosphorylase	protein-coding	22q13.33
ECH1	1891	enoyl CoA hydratase 1, peroxisomal	protein-coding	19q13.1
ECHS1	1892	enoyl CoA hydratase, short chain, 1, mitochondrial	protein-coding	10q26.2-q26.3
ECM1	1893	extracellular matrix protein 1	protein-coding	1q21
ECT2	1894	epithelial cell transforming sequence 2 oncogene	protein-coding	3q26.1-q26.2
EDA	1896	ectodysplasin A	protein-coding	Xq12-q13.1
S1PR1	1901	sphingosine-1-phosphate receptor 1	protein-coding	1p21
LPAR1	1902	lysophosphatidic acid receptor 1	protein-coding	9q31.3
S1PR3	1903	sphingosine-1-phosphate receptor 3	protein-coding	9q22.1-q22.2
EDN1	1906	endothelin 1	protein-coding	6p24.1
EDN2	1907	endothelin 2	protein-coding	1p34
EDN3	1908	endothelin 3	protein-coding	20q13.2-q13.3
EDNRA	1909	endothelin receptor type A	protein-coding	4q31.22
EDNRB	1910	endothelin receptor type B	protein-coding	13q22
PHC1	1911	polyhomeotic homolog 1 (Drosophila)	protein-coding	12p13
PHC2	1912	polyhomeotic homolog 2 (Drosophila)	protein-coding	1p34.3
EEF1A1	1915	eukaryotic translation elongation factor 1 alpha 1	protein-coding	6q14.1
EEF1A2	1917	eukaryotic translation elongation factor 1 alpha 2	protein-coding	20q13.3
EEF1B2	1933	eukaryotic translation elongation factor 1 beta 2	protein-coding	2q33.3
EEF1D	1936	eukaryotic translation elongation factor 1 delta (guanine nucleotide exchange protein)	protein-coding	8q24.3
EEF1G	1937	eukaryotic translation elongation factor 1 gamma	protein-coding	11q12.3
EEF2	1938	eukaryotic translation elongation factor 2	protein-coding	19p13.3
EIF2D	1939	eukaryotic translation initiation factor 2D	protein-coding	1q32.1
EFNA1	1942	ephrin-A1	protein-coding	1q21-q22
EFNA2	1943	ephrin-A2	protein-coding	19p13.3
EFNA3	1944	ephrin-A3	protein-coding	1q21-q22
EFNA4	1945	ephrin-A4	protein-coding	1q21-q22
EFNA5	1946	ephrin-A5	protein-coding	5q21
EFNB1	1947	ephrin-B1	protein-coding	Xq12
EFNB2	1948	ephrin-B2	protein-coding	13q33
EFNB3	1949	ephrin-B3	protein-coding	17p13.1
EGF	1950	epidermal growth factor	protein-coding	4q25
CELSR3	1951	cadherin, EGF LAG seven-pass G-type receptor 3	protein-coding	3p21.31
CELSR2	1952	cadherin, EGF LAG seven-pass G-type receptor 2	protein-coding	1p21
MEGF6	1953	multiple EGF-like-domains 6	protein-coding	1p36.3
MEGF8	1954	multiple EGF-like-domains 8	protein-coding	19q12
MEGF9	1955	multiple EGF-like-domains 9	protein-coding	9q32-q33.3
EGFR	1956	epidermal growth factor receptor	protein-coding	7p12
EGR1	1958	early growth response 1	protein-coding	5q31.1
EGR2	1959	early growth response 2	protein-coding	10q21.1
EGR3	1960	early growth response 3	protein-coding	8p23-p21
EGR4	1961	early growth response 4	protein-coding	2p13
EHHADH	1962	enoyl-CoA, hydratase/3-hydroxyacyl CoA dehydrogenase	protein-coding	3q26.3-q28
EIF1AX	1964	eukaryotic translation initiation factor 1A, X-linked	protein-coding	Xp22.12
EIF2S1	1965	eukaryotic translation initiation factor 2, subunit 1 alpha, 35kDa	protein-coding	14q23.3
EIF2B1	1967	eukaryotic translation initiation factor 2B, subunit 1 alpha, 26kDa	protein-coding	12q24.31
EIF2S3	1968	eukaryotic translation initiation factor 2, subunit 3 gamma, 52kDa	protein-coding	Xp22.2-p22.1
EPHA2	1969	EPH receptor A2	protein-coding	1p36
EIF4A1	1973	eukaryotic translation initiation factor 4A1	protein-coding	17p13
EIF4A2	1974	eukaryotic translation initiation factor 4A2	protein-coding	3q28
EIF4B	1975	eukaryotic translation initiation factor 4B	protein-coding	12q13.13
EIF4E	1977	eukaryotic translation initiation factor 4E	protein-coding	4q21-q25
EIF4EBP1	1978	eukaryotic translation initiation factor 4E binding protein 1	protein-coding	8p12
EIF4EBP2	1979	eukaryotic translation initiation factor 4E binding protein 2	protein-coding	10q21-q22
EIF4G1	1981	eukaryotic translation initiation factor 4 gamma, 1	protein-coding	3q27-qter
EIF4G2	1982	eukaryotic translation initiation factor 4 gamma, 2	protein-coding	11p15
EIF5	1983	eukaryotic translation initiation factor 5	protein-coding	14q32.32
EIF5A	1984	eukaryotic translation initiation factor 5A	protein-coding	17p13-p12
CELA1	1990	chymotrypsin-like elastase family, member 1	protein-coding	12q13
ELANE	1991	elastase, neutrophil expressed	protein-coding	19p13.3
SERPINB1	1992	serpin peptidase inhibitor, clade B (ovalbumin), member 1	protein-coding	6p25
ELAVL2	1993	ELAV (embryonic lethal, abnormal vision, Drosophila)-like 2 (Hu antigen B)	protein-coding	9p21
ELAVL1	1994	ELAV (embryonic lethal, abnormal vision, Drosophila)-like 1 (Hu antigen R)	protein-coding	19p13.2
ELAVL3	1995	ELAV (embryonic lethal, abnormal vision, Drosophila)-like 3 (Hu antigen C)	protein-coding	19p13.2
ELAVL4	1996	ELAV (embryonic lethal, abnormal vision, Drosophila)-like 4	protein-coding	1p34
ELF1	1997	E74-like factor 1 (ets domain transcription factor)	protein-coding	13q13
ELF2	1998	E74-like factor 2 (ets domain transcription factor)	protein-coding	4q28
ELF3	1999	E74-like factor 3 (ets domain transcription factor, epithelial-specific )	protein-coding	1q32.2
ELF4	2000	E74-like factor 4 (ets domain transcription factor)	protein-coding	Xq26
ELF5	2001	E74-like factor 5 (ets domain transcription factor)	protein-coding	11p13-p12
ELK1	2002	ELK1, member of ETS oncogene family	protein-coding	Xp11.2
ELK3	2004	ELK3, ETS-domain protein (SRF accessory protein 2)	protein-coding	12q23
ELK4	2005	ELK4, ETS-domain protein (SRF accessory protein 1)	protein-coding	1q32
ELN	2006	elastin	protein-coding	7q11.23
EML1	2009	echinoderm microtubule associated protein like 1	protein-coding	14q32
EMD	2010	emerin	protein-coding	Xq28
MARK2	2011	MAP/microtubule affinity-regulating kinase 2	protein-coding	11q13.1
EMP1	2012	epithelial membrane protein 1	protein-coding	12p12.3
EMP2	2013	epithelial membrane protein 2	protein-coding	16p13.2
EMP3	2014	epithelial membrane protein 3	protein-coding	19q13.3
EMR1	2015	egf-like module containing, mucin-like, hormone receptor-like 1	protein-coding	19p13.3
EMX1	2016	empty spiracles homeobox 1	protein-coding	2p13.2
CTTN	2017	cortactin	protein-coding	11q13
EMX2	2018	empty spiracles homeobox 2	protein-coding	10q26.1
EN1	2019	engrailed homeobox 1	protein-coding	2q14.2
EN2	2020	engrailed homeobox 2	protein-coding	7q36
ENDOG	2021	endonuclease G	protein-coding	9q34.1
ENG	2022	endoglin	protein-coding	9q34.11
ENO1	2023	enolase 1, (alpha)	protein-coding	1p36.2
ENO2	2026	enolase 2 (gamma, neuronal)	protein-coding	12p13
ENO3	2027	enolase 3 (beta, muscle)	protein-coding	17pter-p11
ENPEP	2028	glutamyl aminopeptidase (aminopeptidase A)	protein-coding	4q25
ENSA	2029	endosulfine alpha	protein-coding	1q21.3
SLC29A1	2030	solute carrier family 29 (nucleoside transporters), member 1	protein-coding	6p21.1
EP300	2033	E1A binding protein p300	protein-coding	22q13.2
EPAS1	2034	endothelial PAS domain protein 1	protein-coding	2p21-p16
EPB41	2035	erythrocyte membrane protein band 4.1 (elliptocytosis 1, RH-linked)	protein-coding	1p33-p32
EPB41L1	2036	erythrocyte membrane protein band 4.1-like 1	protein-coding	20q11.2-q12
EPB41L2	2037	erythrocyte membrane protein band 4.1-like 2	protein-coding	6q23
EPB42	2038	erythrocyte membrane protein band 4.2	protein-coding	15q15-q21
DMTN	2039	dematin actin binding protein	protein-coding	8p21.1
STOM	2040	stomatin	protein-coding	9q34.1
EPHA1	2041	EPH receptor A1	protein-coding	7q34
EPHA3	2042	EPH receptor A3	protein-coding	3p11.2
EPHA4	2043	EPH receptor A4	protein-coding	2q36.1
EPHA5	2044	EPH receptor A5	protein-coding	4q13.1
EPHA7	2045	EPH receptor A7	protein-coding	6q16.1
EPHA8	2046	EPH receptor A8	protein-coding	1p36.12
EPHB1	2047	EPH receptor B1	protein-coding	3q21-q23
EPHB2	2048	EPH receptor B2	protein-coding	1p36.1-p35
EPHB3	2049	EPH receptor B3	protein-coding	3q21-qter
EPHB4	2050	EPH receptor B4	protein-coding	7q22
EPHB6	2051	EPH receptor B6	protein-coding	7q33-q35
EPHX1	2052	epoxide hydrolase 1, microsomal (xenobiotic)	protein-coding	1q42.1
EPHX2	2053	epoxide hydrolase 2, cytoplasmic	protein-coding	8p21
STX2	2054	syntaxin 2	protein-coding	12q24.33
CLN8	2055	ceroid-lipofuscinosis, neuronal 8 (epilepsy, progressive with mental retardation)	protein-coding	8p23
EPO	2056	erythropoietin	protein-coding	7q22
EPOR	2057	erythropoietin receptor	protein-coding	19p13.3-p13.2
EPRS	2058	glutamyl-prolyl-tRNA synthetase	protein-coding	1q41
EPS8	2059	epidermal growth factor receptor pathway substrate 8	protein-coding	12p12.3
EPS15	2060	epidermal growth factor receptor pathway substrate 15	protein-coding	1p32
NR2F6	2063	nuclear receptor subfamily 2, group F, member 6	protein-coding	19p13.1
ERBB2	2064	v-erb-b2 erythroblastic leukemia viral oncogene homolog 2, neuro/glioblastoma derived oncogene homolog (avian)	protein-coding	17q12
ERBB3	2065	v-erb-b2 erythroblastic leukemia viral oncogene homolog 3 (avian)	protein-coding	12q13
ERBB4	2066	v-erb-a erythroblastic leukemia viral oncogene homolog 4 (avian)	protein-coding	2q33.3-q34
ERCC1	2067	excision repair cross-complementing rodent repair deficiency, complementation group 1 (includes overlapping antisense sequence)	protein-coding	19q13.32
ERCC2	2068	excision repair cross-complementing rodent repair deficiency, complementation group 2	protein-coding	19q13.3
EREG	2069	epiregulin	protein-coding	4q13.3
EYA4	2070	eyes absent homolog 4 (Drosophila)	protein-coding	6q23
ERCC3	2071	excision repair cross-complementing rodent repair deficiency, complementation group 3	protein-coding	2q21
ERCC4	2072	excision repair cross-complementing rodent repair deficiency, complementation group 4	protein-coding	16p13.12
ERCC5	2073	excision repair cross-complementing rodent repair deficiency, complementation group 5	protein-coding	13q33
ERCC6	2074	excision repair cross-complementing rodent repair deficiency, complementation group 6	protein-coding	10q11.23
ERF	2077	Ets2 repressor factor	protein-coding	19q13
ERG	2078	v-ets erythroblastosis virus E26 oncogene homolog (avian)	protein-coding	21q22.3
ERH	2079	enhancer of rudimentary homolog (Drosophila)	protein-coding	14q24.1|7q34
ERN1	2081	endoplasmic reticulum to nucleus signaling 1	protein-coding	17q24.2
ERV3-1	2086	endogenous retrovirus group 3, member 1	protein-coding	7q11.2
ESA4	2090	esterase A4	protein-coding	11q13-q22
FBL	2091	fibrillarin	protein-coding	19q13.1
ESB3	2097	esterase B3	protein-coding	-
ESD	2098	esterase D	protein-coding	13q14.1-q14.2
ESR1	2099	estrogen receptor 1	protein-coding	6q25.1
ESR2	2100	estrogen receptor 2 (ER beta)	protein-coding	14q23.2
ESRRA	2101	estrogen-related receptor alpha	protein-coding	11q13
ESRRB	2103	estrogen-related receptor beta	protein-coding	14q24.3
ESRRG	2104	estrogen-related receptor gamma	protein-coding	1q41
ETF1	2107	eukaryotic translation termination factor 1	protein-coding	5q31.1
ETFA	2108	electron-transfer-flavoprotein, alpha polypeptide	protein-coding	15q23-q25
ETFB	2109	electron-transfer-flavoprotein, beta polypeptide	protein-coding	19q13.3
ETFDH	2110	electron-transferring-flavoprotein dehydrogenase	protein-coding	4q32-q35
ETS1	2113	v-ets erythroblastosis virus E26 oncogene homolog 1 (avian)	protein-coding	11q23.3
ETS2	2114	v-ets erythroblastosis virus E26 oncogene homolog 2 (avian)	protein-coding	21q22.2
ETV1	2115	ets variant 1	protein-coding	7p21.3
ETV2	2116	ets variant 2	protein-coding	19q13.12
ETV3	2117	ets variant 3	protein-coding	1q21-q23
ETV4	2118	ets variant 4	protein-coding	17q21
ETV5	2119	ets variant 5	protein-coding	3q28
ETV6	2120	ets variant 6	protein-coding	12p13
EVC	2121	Ellis van Creveld syndrome	protein-coding	4p16
MECOM	2122	MDS1 and EVI1 complex locus	protein-coding	3q26.2
EVI2A	2123	ecotropic viral integration site 2A	protein-coding	17q11.2
EVI2B	2124	ecotropic viral integration site 2B	protein-coding	17q11.2
EVPL	2125	envoplakin	protein-coding	17q25
EVX1	2128	even-skipped homeobox 1	protein-coding	7p15.2
EWSR1	2130	EWS RNA-binding protein 1	protein-coding	22q12.2
EXT1	2131	exostosin glycosyltransferase 1	protein-coding	8q24.11
EXT2	2132	exostosin glycosyltransferase 2	protein-coding	11p12-p11
EXTL1	2134	exostosin-like glycosyltransferase 1	protein-coding	1p36.1
EXTL2	2135	exostosin-like glycosyltransferase 2	protein-coding	1p21
EXTL3	2137	exostosin-like glycosyltransferase 3	protein-coding	8p21
EYA1	2138	eyes absent homolog 1 (Drosophila)	protein-coding	8q13.3
EYA2	2139	eyes absent homolog 2 (Drosophila)	protein-coding	20q13.1
EYA3	2140	eyes absent homolog 3 (Drosophila)	protein-coding	1p36
EZH1	2145	enhancer of zeste homolog 1 (Drosophila)	protein-coding	17q21.1-q21.3
EZH2	2146	enhancer of zeste homolog 2 (Drosophila)	protein-coding	7q35-q36
F2	2147	coagulation factor II (thrombin)	protein-coding	11p11
F2R	2149	coagulation factor II (thrombin) receptor	protein-coding	5q13
F2RL1	2150	coagulation factor II (thrombin) receptor-like 1	protein-coding	5q13
F2RL2	2151	coagulation factor II (thrombin) receptor-like 2	protein-coding	5q13
F3	2152	coagulation factor III (thromboplastin, tissue factor)	protein-coding	1p22-p21
F5	2153	coagulation factor V (proaccelerin, labile factor)	protein-coding	1q23
F7	2155	coagulation factor VII (serum prothrombin conversion accelerator)	protein-coding	13q34
F8	2157	coagulation factor VIII, procoagulant component	protein-coding	Xq28
F9	2158	coagulation factor IX	protein-coding	Xq27.1-q27.2
F10	2159	coagulation factor X	protein-coding	13q34
F11	2160	coagulation factor XI	protein-coding	4q35
F12	2161	coagulation factor XII (Hageman factor)	protein-coding	5q33-qter
F13A1	2162	coagulation factor XIII, A1 polypeptide	protein-coding	6p25.3-p24.3
F13B	2165	coagulation factor XIII, B polypeptide	protein-coding	1q31-q32.1
FAAH	2166	fatty acid amide hydrolase	protein-coding	1p35-p34
FABP4	2167	fatty acid binding protein 4, adipocyte	protein-coding	8q21
FABP1	2168	fatty acid binding protein 1, liver	protein-coding	2p11
FABP2	2169	fatty acid binding protein 2, intestinal	protein-coding	4q28-q31
FABP3	2170	fatty acid binding protein 3, muscle and heart (mammary-derived growth inhibitor)	protein-coding	1p33-p32
FABP5	2171	fatty acid binding protein 5 (psoriasis-associated)	protein-coding	8q21.13
FABP6	2172	fatty acid binding protein 6, ileal	protein-coding	5q33.3-q34
FABP7	2173	fatty acid binding protein 7, brain	protein-coding	6q22-q23
FANCA	2175	Fanconi anemia, complementation group A	protein-coding	16q24.3
FANCC	2176	Fanconi anemia, complementation group C	protein-coding	9q22.3
FANCD2	2177	Fanconi anemia, complementation group D2	protein-coding	3p26
FANCE	2178	Fanconi anemia, complementation group E	protein-coding	6p22-p21
ACSL1	2180	acyl-CoA synthetase long-chain family member 1	protein-coding	4q35
ACSL3	2181	acyl-CoA synthetase long-chain family member 3	protein-coding	2q34-q35
ACSL4	2182	acyl-CoA synthetase long-chain family member 4	protein-coding	Xq22.3-q23
FAH	2184	fumarylacetoacetate hydrolase (fumarylacetoacetase)	protein-coding	15q25.1
PTK2B	2185	protein tyrosine kinase 2 beta	protein-coding	8p21.1
BPTF	2186	bromodomain PHD finger transcription factor	protein-coding	17q24.3
FANCB	2187	Fanconi anemia, complementation group B	protein-coding	Xp22.2
FANCF	2188	Fanconi anemia, complementation group F	protein-coding	11p15
FANCG	2189	Fanconi anemia, complementation group G	protein-coding	9p13
FAP	2191	fibroblast activation protein, alpha	protein-coding	2q23
FBLN1	2192	fibulin 1	protein-coding	22q13.31
FARSA	2193	phenylalanyl-tRNA synthetase, alpha subunit	protein-coding	19p13.2
FASN	2194	fatty acid synthase	protein-coding	17q25
FAT1	2195	FAT atypical cadherin 1	protein-coding	4q35
FAT2	2196	FAT atypical cadherin 2	protein-coding	5q33.1
FAU	2197	Finkel-Biskis-Reilly murine sarcoma virus (FBR-MuSV) ubiquitously expressed	protein-coding	11q13
FBLN2	2199	fibulin 2	protein-coding	3p25.1
FBN1	2200	fibrillin 1	protein-coding	15q21.1
FBN2	2201	fibrillin 2	protein-coding	5q23-q31
EFEMP1	2202	EGF containing fibulin-like extracellular matrix protein 1	protein-coding	2p16
FBP1	2203	fructose-1,6-bisphosphatase 1	protein-coding	9q22.3
FCAR	2204	Fc fragment of IgA, receptor for	protein-coding	19q13.42
FCER1A	2205	Fc fragment of IgE, high affinity I, receptor for; alpha polypeptide	protein-coding	1q23
MS4A2	2206	membrane-spanning 4-domains, subfamily A, member 2	protein-coding	11q12-q13
FCER1G	2207	Fc fragment of IgE, high affinity I, receptor for; gamma polypeptide	protein-coding	1q23
FCER2	2208	Fc fragment of IgE, low affinity II, receptor for (CD23)	protein-coding	19p13.3
FCGR1A	2209	Fc fragment of IgG, high affinity Ia, receptor (CD64)	protein-coding	1q21.2-q21.3
FCGR1B	2210	Fc fragment of IgG, high affinity Ib, receptor (CD64)	protein-coding	1p11.2
FCGR2A	2212	Fc fragment of IgG, low affinity IIa, receptor (CD32)	protein-coding	1q23
FCGR2B	2213	Fc fragment of IgG, low affinity IIb, receptor (CD32)	protein-coding	1q23
FCGR3A	2214	Fc fragment of IgG, low affinity IIIa, receptor (CD16a)	protein-coding	1q23
FCGR3B	2215	Fc fragment of IgG, low affinity IIIb, receptor (CD16b)	protein-coding	1q23
FCGRT	2217	Fc fragment of IgG, receptor, transporter, alpha	protein-coding	19q13.3
FKTN	2218	fukutin	protein-coding	9q31-q33
FCN1	2219	ficolin (collagen/fibrinogen domain containing) 1	protein-coding	9q34
FCN2	2220	ficolin (collagen/fibrinogen domain containing lectin) 2 (hucolin)	protein-coding	9q34.3
FDFT1	2222	farnesyl-diphosphate farnesyltransferase 1	protein-coding	8p23.1-p22
FDPS	2224	farnesyl diphosphate synthase	protein-coding	1q22
FDX1	2230	ferredoxin 1	protein-coding	11q22
FDXR	2232	ferredoxin reductase	protein-coding	17q25.1
FECH	2235	ferrochelatase	protein-coding	18q21.3
FEN1	2237	flap structure-specific endonuclease 1	protein-coding	11q12
GPC4	2239	glypican 4	protein-coding	Xq26.1
FER	2241	fer (fps/fes related) tyrosine kinase	protein-coding	5q21
FES	2242	feline sarcoma oncogene	protein-coding	15q26.1
FGA	2243	fibrinogen alpha chain	protein-coding	4q28
FGB	2244	fibrinogen beta chain	protein-coding	4q28
FGD1	2245	FYVE, RhoGEF and PH domain containing 1	protein-coding	Xp11.21
FGF1	2246	fibroblast growth factor 1 (acidic)	protein-coding	5q31
FGF2	2247	fibroblast growth factor 2 (basic)	protein-coding	4q26
FGF3	2248	fibroblast growth factor 3	protein-coding	11q13
FGF4	2249	fibroblast growth factor 4	protein-coding	11q13.3
FGF5	2250	fibroblast growth factor 5	protein-coding	4q21
FGF6	2251	fibroblast growth factor 6	protein-coding	12p13
FGF7	2252	fibroblast growth factor 7	protein-coding	15q21.2
FGF8	2253	fibroblast growth factor 8 (androgen-induced)	protein-coding	10q24
FGF9	2254	fibroblast growth factor 9 (glia-activating factor)	protein-coding	13q11-q12
FGF10	2255	fibroblast growth factor 10	protein-coding	5p13-p12
FGF11	2256	fibroblast growth factor 11	protein-coding	17p13.1
FGF12	2257	fibroblast growth factor 12	protein-coding	3q28
FGF13	2258	fibroblast growth factor 13	protein-coding	Xq26.3
FGF14	2259	fibroblast growth factor 14	protein-coding	13q34
FGFR1	2260	fibroblast growth factor receptor 1	protein-coding	8p12
FGFR3	2261	fibroblast growth factor receptor 3	protein-coding	4p16.3
GPC5	2262	glypican 5	protein-coding	13q32
FGFR2	2263	fibroblast growth factor receptor 2	protein-coding	10q26
FGFR4	2264	fibroblast growth factor receptor 4	protein-coding	5q35.1-qter
FGG	2266	fibrinogen gamma chain	protein-coding	4q28
FGL1	2267	fibrinogen-like 1	protein-coding	8p22
FGR	2268	Gardner-Rasheed feline sarcoma viral (v-fgr) oncogene homolog	protein-coding	1p36.2-p36.1
FH	2271	fumarate hydratase	protein-coding	1q42.1
FHIT	2272	fragile histidine triad	protein-coding	3p14.2
FHL1	2273	four and a half LIM domains 1	protein-coding	Xq26
FHL2	2274	four and a half LIM domains 2	protein-coding	2q12.2
FHL3	2275	four and a half LIM domains 3	protein-coding	1p34
FIGF	2277	c-fos induced growth factor (vascular endothelial growth factor D)	protein-coding	Xp22.31
FKBP1A	2280	FK506 binding protein 1A, 12kDa	protein-coding	20p13
FKBP1B	2281	FK506 binding protein 1B, 12.6 kDa	protein-coding	2p23.3
FKBP2	2286	FK506 binding protein 2, 13kDa	protein-coding	11q13.1-q13.3
FKBP3	2287	FK506 binding protein 3, 25kDa	protein-coding	14q21.2
FKBP4	2288	FK506 binding protein 4, 59kDa	protein-coding	12p13.33
FKBP5	2289	FK506 binding protein 5	protein-coding	6p21.31
FOXG1	2290	forkhead box G1	protein-coding	14q13
FOXF1	2294	forkhead box F1	protein-coding	16q24
FOXF2	2295	forkhead box F2	protein-coding	6p25.3
FOXC1	2296	forkhead box C1	protein-coding	6p25
FOXD1	2297	forkhead box D1	protein-coding	5q12-q13
FOXD4	2298	forkhead box D4	protein-coding	9p24.3
FOXI1	2299	forkhead box I1	protein-coding	5q34
FOXL1	2300	forkhead box L1	protein-coding	16q24
FOXE3	2301	forkhead box E3	protein-coding	1p32
FOXJ1	2302	forkhead box J1	protein-coding	17q25.1
FOXC2	2303	forkhead box C2 (MFH-1, mesenchyme forkhead 1)	protein-coding	16q24.1
FOXE1	2304	forkhead box E1 (thyroid transcription factor 2)	protein-coding	9q22
FOXM1	2305	forkhead box M1	protein-coding	12p13
FOXD2	2306	forkhead box D2	protein-coding	1p34-p32
FOXS1	2307	forkhead box S1	protein-coding	20q11.21
FOXO1	2308	forkhead box O1	protein-coding	13q14.1
FOXO3	2309	forkhead box O3	protein-coding	6q21
FLG	2312	filaggrin	protein-coding	1q21.3
FLI1	2313	Friend leukemia virus integration 1	protein-coding	11q24.1-q24.3
FLII	2314	flightless I homolog (Drosophila)	protein-coding	17p11.2
MLANA	2315	melan-A	protein-coding	9p24.1
FLNA	2316	filamin A, alpha	protein-coding	Xq28
FLNB	2317	filamin B, beta	protein-coding	3p14.3
FLNC	2318	filamin C, gamma	protein-coding	7q32-q35
FLOT2	2319	flotillin 2	protein-coding	17q11-q12
FLT1	2321	fms-related tyrosine kinase 1	protein-coding	13q12
FLT3	2322	fms-related tyrosine kinase 3	protein-coding	13q12
FLT3LG	2323	fms-related tyrosine kinase 3 ligand	protein-coding	19q13.3
FLT4	2324	fms-related tyrosine kinase 4	protein-coding	5q35.3
FMO1	2326	flavin containing monooxygenase 1	protein-coding	1q24.3
FMO2	2327	flavin containing monooxygenase 2 (non-functional)	protein-coding	1q24.3
FMO3	2328	flavin containing monooxygenase 3	protein-coding	1q24.3
FMO4	2329	flavin containing monooxygenase 4	protein-coding	1q24.3
FMO5	2330	flavin containing monooxygenase 5	protein-coding	1q21.1
FMOD	2331	fibromodulin	protein-coding	1q32
FMR1	2332	fragile X mental retardation 1	protein-coding	Xq27.3
AFF2	2334	AF4/FMR2 family, member 2	protein-coding	Xq28
FN1	2335	fibronectin 1	protein-coding	2q34
FNTA	2339	farnesyltransferase, CAAX box, alpha	protein-coding	8p11
FNTB	2342	farnesyltransferase, CAAX box, beta	protein-coding	14q23.3
FOLH1	2346	folate hydrolase (prostate-specific membrane antigen) 1	protein-coding	11p11.2
FOLR1	2348	folate receptor 1 (adult)	protein-coding	11q13.3-q14.1
FOLR2	2350	folate receptor 2 (fetal)	protein-coding	11q13.3-q13.5
FOLR3	2352	folate receptor 3 (gamma)	protein-coding	11q13
FOS	2353	FBJ murine osteosarcoma viral oncogene homolog	protein-coding	14q24.3
FOSB	2354	FBJ murine osteosarcoma viral oncogene homolog B	protein-coding	19q13.32
FOSL2	2355	FOS-like antigen 2	protein-coding	2p23.3
FPGS	2356	folylpolyglutamate synthase	protein-coding	9q34.1
FPR1	2357	formyl peptide receptor 1	protein-coding	19q13.4
FPR2	2358	formyl peptide receptor 2	protein-coding	19q13.3-q13.4
FPR3	2359	formyl peptide receptor 3	protein-coding	19q13.3-q13.4
FXN	2395	frataxin	protein-coding	9q21.11
FRK	2444	fyn-related kinase	protein-coding	6q21-q22.3
MTOR	2475	mechanistic target of rapamycin (serine/threonine kinase)	protein-coding	1p36.2
FRG1	2483	FSHD region gene 1	protein-coding	4q35
FRZB	2487	frizzled-related protein	protein-coding	2qter
FSHB	2488	follicle stimulating hormone, beta polypeptide	protein-coding	11p13
CENPI	2491	centromere protein I	protein-coding	Xq22.1
FSHR	2492	follicle stimulating hormone receptor	protein-coding	2p21-p16
NR5A2	2494	nuclear receptor subfamily 5, group A, member 2	protein-coding	1q32.1
FTH1	2495	ferritin, heavy polypeptide 1	protein-coding	11q13
FTL	2512	ferritin, light polypeptide	protein-coding	19q13.33
ADAM2	2515	ADAM metallopeptidase domain 2	protein-coding	8p11.2
NR5A1	2516	nuclear receptor subfamily 5, group A, member 1	protein-coding	9q33
FUCA1	2517	fucosidase, alpha-L- 1, tissue	protein-coding	1p34
FUCA2	2519	fucosidase, alpha-L- 2, plasma	protein-coding	6q24
GAST	2520	gastrin	protein-coding	17q21
FUS	2521	fused in sarcoma	protein-coding	16p11.2
FUT1	2523	fucosyltransferase 1 (galactoside 2-alpha-L-fucosyltransferase, H blood group)	protein-coding	19q13.3
FUT2	2524	fucosyltransferase 2 (secretor status included)	protein-coding	19q13.3
FUT3	2525	fucosyltransferase 3 (galactoside 3(4)-L-fucosyltransferase, Lewis blood group)	protein-coding	19p13.3
FUT4	2526	fucosyltransferase 4 (alpha (1,3) fucosyltransferase, myeloid-specific)	protein-coding	11q21
FUT5	2527	fucosyltransferase 5 (alpha (1,3) fucosyltransferase)	protein-coding	19p13.3
FUT6	2528	fucosyltransferase 6 (alpha (1,3) fucosyltransferase)	protein-coding	19p13.3
FUT7	2529	fucosyltransferase 7 (alpha (1,3) fucosyltransferase)	protein-coding	9q34.3
FUT8	2530	fucosyltransferase 8 (alpha (1,6) fucosyltransferase)	protein-coding	14q24.3
KDSR	2531	3-ketodihydrosphingosine reductase	protein-coding	18q21.3
DARC	2532	Duffy blood group, chemokine receptor	protein-coding	1q21-q22
FYB	2533	FYN binding protein	protein-coding	5p13.1
FYN	2534	FYN oncogene related to SRC, FGR, YES	protein-coding	6q21
FZD2	2535	frizzled family receptor 2	protein-coding	17q21.1
IFI6	2537	interferon, alpha-inducible protein 6	protein-coding	1p35
G6PC	2538	glucose-6-phosphatase, catalytic subunit	protein-coding	17q21
G6PD	2539	glucose-6-phosphate dehydrogenase	protein-coding	Xq28
G6PDL	2540	glucose-6-phosphate dehydrogenase-like	protein-coding	-
G6PR	2541	glucose-6-phosphatase regulator	protein-coding	-
SLC37A4	2542	solute carrier family 37 (glucose-6-phosphate transporter), member 4	protein-coding	11q23.3
GAGE1	2543	G antigen 1	protein-coding	Xp11.23
G7P1	2546	kinase-like protein	protein-coding	7q22-q32
XRCC6	2547	X-ray repair complementing defective repair in Chinese hamster cells 6	protein-coding	22q13.2
GAA	2548	glucosidase, alpha; acid	protein-coding	17q25.2-q25.3
GAB1	2549	GRB2-associated binding protein 1	protein-coding	4q31.21
GABBR1	2550	gamma-aminobutyric acid (GABA) B receptor, 1	protein-coding	6p21.31
GABPA	2551	GA binding protein transcription factor, alpha subunit 60kDa	protein-coding	21q21.3
GABPB1	2553	GA binding protein transcription factor, beta subunit 1	protein-coding	15q21.2
GABRA1	2554	gamma-aminobutyric acid (GABA) A receptor, alpha 1	protein-coding	5q34
GABRA2	2555	gamma-aminobutyric acid (GABA) A receptor, alpha 2	protein-coding	4p12
GABRA3	2556	gamma-aminobutyric acid (GABA) A receptor, alpha 3	protein-coding	Xq28
GABRA4	2557	gamma-aminobutyric acid (GABA) A receptor, alpha 4	protein-coding	4p12
GABRA5	2558	gamma-aminobutyric acid (GABA) A receptor, alpha 5	protein-coding	15q12
GABRA6	2559	gamma-aminobutyric acid (GABA) A receptor, alpha 6	protein-coding	5q34
GABRB1	2560	gamma-aminobutyric acid (GABA) A receptor, beta 1	protein-coding	4p12
GABRB2	2561	gamma-aminobutyric acid (GABA) A receptor, beta 2	protein-coding	5q34
GABRB3	2562	gamma-aminobutyric acid (GABA) A receptor, beta 3	protein-coding	15q12
GABRD	2563	gamma-aminobutyric acid (GABA) A receptor, delta	protein-coding	1p36.3
GABRE	2564	gamma-aminobutyric acid (GABA) A receptor, epsilon	protein-coding	Xq28
GABRG1	2565	gamma-aminobutyric acid (GABA) A receptor, gamma 1	protein-coding	4p12
GABRG2	2566	gamma-aminobutyric acid (GABA) A receptor, gamma 2	protein-coding	5q34
GABRG3	2567	gamma-aminobutyric acid (GABA) A receptor, gamma 3	protein-coding	15q12
GABRP	2568	gamma-aminobutyric acid (GABA) A receptor, pi	protein-coding	5q35.1
GABRR1	2569	gamma-aminobutyric acid (GABA) A receptor, rho 1	protein-coding	6q15
GABRR2	2570	gamma-aminobutyric acid (GABA) A receptor, rho 2	protein-coding	6q15
GAD1	2571	glutamate decarboxylase 1 (brain, 67kDa)	protein-coding	2q31
GAD2	2572	glutamate decarboxylase 2 (pancreatic islets and brain, 65kDa)	protein-coding	10p11.23
GAGE2C	2574	G antigen 2C	protein-coding	Xp11.23
GAGE3	2575	G antigen 3	protein-coding	Xp11.4-p11.2
GAGE4	2576	G antigen 4	protein-coding	Xp11.4-p11.2
GAGE5	2577	G antigen 5	protein-coding	Xp11.4-p11.2
GAGE6	2578	G antigen 6	protein-coding	Xp11.4-p11.2
GAGE7	2579	G antigen 7	protein-coding	Xp11.4-p11.2
GAK	2580	cyclin G associated kinase	protein-coding	4p16
GALC	2581	galactosylceramidase	protein-coding	14q31
GALE	2582	UDP-galactose-4-epimerase	protein-coding	1p36-p35
B4GALNT1	2583	beta-1,4-N-acetyl-galactosaminyl transferase 1	protein-coding	12q13.3
GALK1	2584	galactokinase 1	protein-coding	17q24
GALK2	2585	galactokinase 2	protein-coding	15q21.1-q21.2
GALR1	2587	galanin receptor 1	protein-coding	18q23
GALNS	2588	galactosamine (N-acetyl)-6-sulfate sulfatase	protein-coding	16q24.3
GALNT1	2589	UDP-N-acetyl-alpha-D-galactosamine:polypeptide N-acetylgalactosaminyltransferase 1 (GalNAc-T1)	protein-coding	18q12.1
GALNT2	2590	UDP-N-acetyl-alpha-D-galactosamine:polypeptide N-acetylgalactosaminyltransferase 2 (GalNAc-T2)	protein-coding	1q41-q42
GALNT3	2591	UDP-N-acetyl-alpha-D-galactosamine:polypeptide N-acetylgalactosaminyltransferase 3 (GalNAc-T3)	protein-coding	2q24-q31
GALT	2592	galactose-1-phosphate uridylyltransferase	protein-coding	9p13
GAMT	2593	guanidinoacetate N-methyltransferase	protein-coding	19p13.3
GANC	2595	glucosidase, alpha; neutral C	protein-coding	15q15.2
GAP43	2596	growth associated protein 43	protein-coding	3q13.1-q13.2
GAPDH	2597	glyceraldehyde-3-phosphate dehydrogenase	protein-coding	12p13
LRRC32	2615	leucine rich repeat containing 32	protein-coding	11q13.5-q14
GARS	2617	glycyl-tRNA synthetase	protein-coding	7p15
GART	2618	phosphoribosylglycinamide formyltransferase, phosphoribosylglycinamide synthetase, phosphoribosylaminoimidazole synthetase	protein-coding	21q22.11
GAS1	2619	growth arrest-specific 1	protein-coding	9q21.3-q22
GAS2	2620	growth arrest-specific 2	protein-coding	11p14.3
GAS6	2621	growth arrest-specific 6	protein-coding	13q34
GAS8	2622	growth arrest-specific 8	protein-coding	16q24.3
GATA1	2623	GATA binding protein 1 (globin transcription factor 1)	protein-coding	Xp11.23
GATA2	2624	GATA binding protein 2	protein-coding	3q21.3
GATA3	2625	GATA binding protein 3	protein-coding	10p15
GATA4	2626	GATA binding protein 4	protein-coding	8p23.1-p22
GATA6	2627	GATA binding protein 6	protein-coding	18q11.1-q11.2
GATM	2628	glycine amidinotransferase (L-arginine:glycine amidinotransferase)	protein-coding	15q21.1
GBA	2629	glucosidase, beta, acid	protein-coding	1q21
GBAS	2631	glioblastoma amplified sequence	protein-coding	7p12
GBE1	2632	glucan (1,4-alpha-), branching enzyme 1	protein-coding	3p12.3
GBP1	2633	guanylate binding protein 1, interferon-inducible	protein-coding	1p22.2
GBP2	2634	guanylate binding protein 2, interferon-inducible	protein-coding	1p22.2
GBP3	2635	guanylate binding protein 3	protein-coding	1p22.2
GBX1	2636	gastrulation brain homeobox 1	protein-coding	7q36.1
GBX2	2637	gastrulation brain homeobox 2	protein-coding	2q37.2
GC	2638	group-specific component (vitamin D binding protein)	protein-coding	4q12-q13
GCDH	2639	glutaryl-CoA dehydrogenase	protein-coding	19p13.2
GCG	2641	glucagon	protein-coding	2q36-q37
GCGR	2642	glucagon receptor	protein-coding	17q25
GCH1	2643	GTP cyclohydrolase 1	protein-coding	14q22.1-q22.2
GCHFR	2644	GTP cyclohydrolase I feedback regulator	protein-coding	15q15
GCK	2645	glucokinase (hexokinase 4)	protein-coding	7p15.3-p15.1
GCKR	2646	glucokinase (hexokinase 4) regulator	protein-coding	2p23
BLOC1S1	2647	biogenesis of lysosomal organelles complex-1, subunit 1	protein-coding	12q13-q14
KAT2A	2648	K(lysine) acetyltransferase 2A	protein-coding	17q21
NR6A1	2649	nuclear receptor subfamily 6, group A, member 1	protein-coding	9q33.3
GCNT1	2650	glucosaminyl (N-acetyl) transferase 1, core 2	protein-coding	9q13
GCNT2	2651	glucosaminyl (N-acetyl) transferase 2, I-branching enzyme (I blood group)	protein-coding	6p24.2
OPN1MW	2652	opsin 1 (cone pigments), medium-wave-sensitive	protein-coding	Xq28
GCSH	2653	glycine cleavage system protein H (aminomethyl carrier)	protein-coding	16q23.2
GDF1	2657	growth differentiation factor 1	protein-coding	19p12
GDF2	2658	growth differentiation factor 2	protein-coding	10q11.22
MSTN	2660	myostatin	protein-coding	2q32.2
GDF9	2661	growth differentiation factor 9	protein-coding	5q31.1
GDF10	2662	growth differentiation factor 10	protein-coding	10q11.22
GDI1	2664	GDP dissociation inhibitor 1	protein-coding	Xq28
GDI2	2665	GDP dissociation inhibitor 2	protein-coding	10p15
GDNF	2668	glial cell derived neurotrophic factor	protein-coding	5p13.1-p12
GEM	2669	GTP binding protein overexpressed in skeletal muscle	protein-coding	8q13-q21
GFAP	2670	glial fibrillary acidic protein	protein-coding	17q21
GFER	2671	growth factor, augmenter of liver regeneration	protein-coding	16p13.3-p13.12
GFI1	2672	growth factor independent 1 transcription repressor	protein-coding	1p22
GFPT1	2673	glutamine--fructose-6-phosphate transaminase 1	protein-coding	2p13
GFRA1	2674	GDNF family receptor alpha 1	protein-coding	10q26.11
GFRA2	2675	GDNF family receptor alpha 2	protein-coding	8p21.3
GFRA3	2676	GDNF family receptor alpha 3	protein-coding	5q31.1-q31.3
GGCX	2677	gamma-glutamyl carboxylase	protein-coding	2p12
GGT1	2678	gamma-glutamyltransferase 1	protein-coding	22q11.23
B4GALT1	2683	UDP-Gal:betaGlcNAc beta 1,4- galactosyltransferase, polypeptide 1	protein-coding	9p13
GGT7	2686	gamma-glutamyltransferase 7	protein-coding	20q11.22
GGT5	2687	gamma-glutamyltransferase 5	protein-coding	22q11.23
GH1	2688	growth hormone 1	protein-coding	17q24.2
GH2	2689	growth hormone 2	protein-coding	17q24.2
GHR	2690	growth hormone receptor	protein-coding	5p13-p12
GHRH	2691	growth hormone releasing hormone	protein-coding	20q11.2
GHRHR	2692	growth hormone releasing hormone receptor	protein-coding	7p14
GHSR	2693	growth hormone secretagogue receptor	protein-coding	3q26.31
GIF	2694	gastric intrinsic factor (vitamin B synthesis)	protein-coding	11q13
GIP	2695	gastric inhibitory polypeptide	protein-coding	17q21.3-q22
GIPR	2696	gastric inhibitory polypeptide receptor	protein-coding	19q13.3
GJA1	2697	gap junction protein, alpha 1, 43kDa	protein-coding	6q22.31
GJA3	2700	gap junction protein, alpha 3, 46kDa	protein-coding	13q12.11
GJA4	2701	gap junction protein, alpha 4, 37kDa	protein-coding	1p35.1
GJA5	2702	gap junction protein, alpha 5, 40kDa	protein-coding	1q21.1
GJA8	2703	gap junction protein, alpha 8, 50kDa	protein-coding	1q21.1
GJB1	2705	gap junction protein, beta 1, 32kDa	protein-coding	Xq13.1
GJB2	2706	gap junction protein, beta 2, 26kDa	protein-coding	13q11-q12
GJB3	2707	gap junction protein, beta 3, 31kDa	protein-coding	1p34
GJB5	2709	gap junction protein, beta 5, 31.1kDa	protein-coding	1p35.1
GK	2710	glycerol kinase	protein-coding	Xp21.3
GK2	2712	glycerol kinase 2	protein-coding	4q13
GLA	2717	galactosidase, alpha	protein-coding	Xq22
GPC3	2719	glypican 3	protein-coding	Xq26.1
GLB1	2720	galactosidase, beta 1	protein-coding	3p21.33
GCLC	2729	glutamate-cysteine ligase, catalytic subunit	protein-coding	6p12
GCLM	2730	glutamate-cysteine ligase, modifier subunit	protein-coding	1p22.1
GLDC	2731	glycine dehydrogenase (decarboxylating)	protein-coding	9p22
GLE1	2733	GLE1 RNA export mediator	protein-coding	9q34.11
GLG1	2734	golgi glycoprotein 1	protein-coding	16q22.3
GLI1	2735	GLI family zinc finger 1	protein-coding	12q13.2-q13.3
GLI2	2736	GLI family zinc finger 2	protein-coding	2q14
GLI3	2737	GLI family zinc finger 3	protein-coding	7p13
GLI4	2738	GLI family zinc finger 4	protein-coding	8q24.3
GLO1	2739	glyoxalase I	protein-coding	6p21.3-p21.1
GLP1R	2740	glucagon-like peptide 1 receptor	protein-coding	6p21
GLRA1	2741	glycine receptor, alpha 1	protein-coding	5q32
GLRA2	2742	glycine receptor, alpha 2	protein-coding	Xp22.2
GLRB	2743	glycine receptor, beta	protein-coding	4q31.3
GLS	2744	glutaminase	protein-coding	2q32-q34
GLRX	2745	glutaredoxin (thioltransferase)	protein-coding	5q14
GLUD1	2746	glutamate dehydrogenase 1	protein-coding	10q23.3
GLUD2	2747	glutamate dehydrogenase 2	protein-coding	Xq24-q25
GLUL	2752	glutamate-ammonia ligase	protein-coding	1q31
GM2A	2760	GM2 ganglioside activator	protein-coding	5q33.1
GMDS	2762	GDP-mannose 4,6-dehydratase	protein-coding	6p25
GMFA	2763	glia maturation factor, alpha	protein-coding	-
GMFB	2764	glia maturation factor, beta	protein-coding	14q22.2
GML	2765	glycosylphosphatidylinositol anchored molecule like	protein-coding	8q24.3
GMPR	2766	guanosine monophosphate reductase	protein-coding	6p23
GNA11	2767	guanine nucleotide binding protein (G protein), alpha 11 (Gq class)	protein-coding	19p13.3
GNA12	2768	guanine nucleotide binding protein (G protein) alpha 12	protein-coding	7p22.2
GNA15	2769	guanine nucleotide binding protein (G protein), alpha 15 (Gq class)	protein-coding	19p13.3
GNAI1	2770	guanine nucleotide binding protein (G protein), alpha inhibiting activity polypeptide 1	protein-coding	7q21
GNAI2	2771	guanine nucleotide binding protein (G protein), alpha inhibiting activity polypeptide 2	protein-coding	3p21.31
GNAI3	2773	guanine nucleotide binding protein (G protein), alpha inhibiting activity polypeptide 3	protein-coding	1p13
GNAL	2774	guanine nucleotide binding protein (G protein), alpha activating activity polypeptide, olfactory type	protein-coding	18p11.22-p11.21
GNAO1	2775	guanine nucleotide binding protein (G protein), alpha activating activity polypeptide O	protein-coding	16q13
GNAQ	2776	guanine nucleotide binding protein (G protein), q polypeptide	protein-coding	9q21
GNAS	2778	GNAS complex locus	protein-coding	20q13.3
GNAT1	2779	guanine nucleotide binding protein (G protein), alpha transducing activity polypeptide 1	protein-coding	3p21
GNAT2	2780	guanine nucleotide binding protein (G protein), alpha transducing activity polypeptide 2	protein-coding	1p13.1
GNAZ	2781	guanine nucleotide binding protein (G protein), alpha z polypeptide	protein-coding	22q11.22
GNB1	2782	guanine nucleotide binding protein (G protein), beta polypeptide 1	protein-coding	1p36.33
GNB2	2783	guanine nucleotide binding protein (G protein), beta polypeptide 2	protein-coding	7q22
GNB3	2784	guanine nucleotide binding protein (G protein), beta polypeptide 3	protein-coding	12p13
GNG3	2785	guanine nucleotide binding protein (G protein), gamma 3	protein-coding	11p11
GNG4	2786	guanine nucleotide binding protein (G protein), gamma 4	protein-coding	1q42.3
GNG5	2787	guanine nucleotide binding protein (G protein), gamma 5	protein-coding	1p22
GNG7	2788	guanine nucleotide binding protein (G protein), gamma 7	protein-coding	19p13.3
GNG10	2790	guanine nucleotide binding protein (G protein), gamma 10	protein-coding	9q31.3
GNG11	2791	guanine nucleotide binding protein (G protein), gamma 11	protein-coding	7q21
GNGT1	2792	guanine nucleotide binding protein (G protein), gamma transducing activity polypeptide 1	protein-coding	7q21.3
GNGT2	2793	guanine nucleotide binding protein (G protein), gamma transducing activity polypeptide 2	protein-coding	17q21
GNL1	2794	guanine nucleotide binding protein-like 1	protein-coding	6p21.3
GNRH1	2796	gonadotropin-releasing hormone 1 (luteinizing-releasing hormone)	protein-coding	8p21-p11.2
GNRH2	2797	gonadotropin-releasing hormone 2	protein-coding	20p13
GNRHR	2798	gonadotropin-releasing hormone receptor	protein-coding	4q21.2
GNS	2799	glucosamine (N-acetyl)-6-sulfatase	protein-coding	12q14
GOLGA1	2800	golgin A1	protein-coding	9q33.3
GOLGA2	2801	golgin A2	protein-coding	9q34.11
GOLGA3	2802	golgin A3	protein-coding	12q24.33
GOLGA4	2803	golgin A4	protein-coding	3p22-p21.3
GOLGB1	2804	golgin B1	protein-coding	3q13
GOT1	2805	glutamic-oxaloacetic transaminase 1, soluble	protein-coding	10q24.1-q25.1
GOT2	2806	glutamic-oxaloacetic transaminase 2, mitochondrial	protein-coding	16q21
SFN	2810	stratifin	protein-coding	1p36.11
GP1BA	2811	glycoprotein Ib (platelet), alpha polypeptide	protein-coding	17pter-p12
GP1BB	2812	glycoprotein Ib (platelet), beta polypeptide	protein-coding	22q11.21
GP2	2813	glycoprotein 2 (zymogen granule membrane)	protein-coding	16p12
GP5	2814	glycoprotein V (platelet)	protein-coding	3q29
GP9	2815	glycoprotein IX (platelet)	protein-coding	3q21.3
GPC1	2817	glypican 1	protein-coding	2q35-q37
GPD1	2819	glycerol-3-phosphate dehydrogenase 1 (soluble)	protein-coding	12q12-q13
GPD2	2820	glycerol-3-phosphate dehydrogenase 2 (mitochondrial)	protein-coding	2q24.1
GPI	2821	glucose-6-phosphate isomerase	protein-coding	19q13.1
GPLD1	2822	glycosylphosphatidylinositol specific phospholipase D1	protein-coding	6p22.1
GPM6A	2823	glycoprotein M6A	protein-coding	4q34
GPM6B	2824	glycoprotein M6B	protein-coding	Xp22.2
GPR1	2825	G protein-coupled receptor 1	protein-coding	2q33.3
CCR10	2826	chemokine (C-C motif) receptor 10	protein-coding	17q21.1-q21.3
GPR3	2827	G protein-coupled receptor 3	protein-coding	1p36.1-p35
GPR4	2828	G protein-coupled receptor 4	protein-coding	19q13.3
XCR1	2829	chemokine (C motif) receptor 1	protein-coding	3p21.3
GPR6	2830	G protein-coupled receptor 6	protein-coding	6q21
NPBWR1	2831	neuropeptides B/W receptor 1	protein-coding	8p22-q21.13
NPBWR2	2832	neuropeptides B/W receptor 2	protein-coding	20q13.3
CXCR3	2833	chemokine (C-X-C motif) receptor 3	protein-coding	Xq13
PRLHR	2834	prolactin releasing hormone receptor	protein-coding	10q26.13
GPR12	2835	G protein-coupled receptor 12	protein-coding	13q12
UTS2R	2837	urotensin 2 receptor	protein-coding	17q25.3
GPR15	2838	G protein-coupled receptor 15	protein-coding	3q11.2-q13.1
GPR17	2840	G protein-coupled receptor 17	protein-coding	2q21
GPR18	2841	G protein-coupled receptor 18	protein-coding	13q32
GPR19	2842	G protein-coupled receptor 19	protein-coding	12p12.3
GPR20	2843	G protein-coupled receptor 20	protein-coding	8q24.3
GPR21	2844	G protein-coupled receptor 21	protein-coding	9q33
GPR22	2845	G protein-coupled receptor 22	protein-coding	7q22-q31.1
LPAR4	2846	lysophosphatidic acid receptor 4	protein-coding	Xq21.1
MCHR1	2847	melanin-concentrating hormone receptor 1	protein-coding	22q13.2
GPR25	2848	G protein-coupled receptor 25	protein-coding	1q32.1
GPR26	2849	G protein-coupled receptor 26	protein-coding	10q26.13
GPR27	2850	G protein-coupled receptor 27	protein-coding	3p21-p14
GPER	2852	G protein-coupled estrogen receptor 1	protein-coding	7p22.3
GPR31	2853	G protein-coupled receptor 31	protein-coding	6q27
GPR32	2854	G protein-coupled receptor 32	protein-coding	19q13.33
GPR33	2856	G protein-coupled receptor 33 (gene/pseudogene)	protein-coding	14q12
GPR34	2857	G protein-coupled receptor 34	protein-coding	Xp11.4
GPR35	2859	G protein-coupled receptor 35	protein-coding	2q37.3
GPR36	2860	G protein-coupled receptor 36	protein-coding	-
GPR37	2861	G protein-coupled receptor 37 (endothelin receptor type B-like)	protein-coding	7q31
MLNR	2862	motilin receptor	protein-coding	13q14-q21
GPR39	2863	G protein-coupled receptor 39	protein-coding	2q21-q22
FFAR1	2864	free fatty acid receptor 1	protein-coding	19q13.1
FFAR3	2865	free fatty acid receptor 3	protein-coding	19q13.1
FFAR2	2867	free fatty acid receptor 2	protein-coding	19q13.1
GRK4	2868	G protein-coupled receptor kinase 4	protein-coding	4p16.3
GRK5	2869	G protein-coupled receptor kinase 5	protein-coding	10q26.11
GRK6	2870	G protein-coupled receptor kinase 6	protein-coding	5q35
MKNK2	2872	MAP kinase interacting serine/threonine kinase 2	protein-coding	19p13.3
GPS1	2873	G protein pathway suppressor 1	protein-coding	17q25.3
GPS2	2874	G protein pathway suppressor 2	protein-coding	17p13
GPT	2875	glutamic-pyruvate transaminase (alanine aminotransferase)	protein-coding	8q24.3
GPX1	2876	glutathione peroxidase 1	protein-coding	3p21.3
GPX2	2877	glutathione peroxidase 2 (gastrointestinal)	protein-coding	14q24.1
GPX3	2878	glutathione peroxidase 3 (plasma)	protein-coding	5q23
GPX4	2879	glutathione peroxidase 4	protein-coding	19p13.3
GPX5	2880	glutathione peroxidase 5 (epididymal androgen-related protein)	protein-coding	6p22.1
GPX7	2882	glutathione peroxidase 7	protein-coding	1p32
GRB2	2885	growth factor receptor-bound protein 2	protein-coding	17q24-q25
GRB7	2886	growth factor receptor-bound protein 7	protein-coding	17q12
GRB10	2887	growth factor receptor-bound protein 10	protein-coding	7p12.2
GRB14	2888	growth factor receptor-bound protein 14	protein-coding	2q22-q24
RAPGEF1	2889	Rap guanine nucleotide exchange factor (GEF) 1	protein-coding	9q34.3
GRIA1	2890	glutamate receptor, ionotropic, AMPA 1	protein-coding	5q31.1
GRIA2	2891	glutamate receptor, ionotropic, AMPA 2	protein-coding	4q32.1
GRIA3	2892	glutamate receptor, ionotropic, AMPA 3	protein-coding	Xq25
GRIA4	2893	glutamate receptor, ionotropic, AMPA 4	protein-coding	11q22
GRID1	2894	glutamate receptor, ionotropic, delta 1	protein-coding	10q22
GRID2	2895	glutamate receptor, ionotropic, delta 2	protein-coding	4q22
GRN	2896	granulin	protein-coding	17q21.32
GRIK1	2897	glutamate receptor, ionotropic, kainate 1	protein-coding	21q22.11
GRIK2	2898	glutamate receptor, ionotropic, kainate 2	protein-coding	6q16.3
GRIK3	2899	glutamate receptor, ionotropic, kainate 3	protein-coding	1p34.3
GRIK4	2900	glutamate receptor, ionotropic, kainate 4	protein-coding	11q22.3
GRIK5	2901	glutamate receptor, ionotropic, kainate 5	protein-coding	19q13.2
GRIN1	2902	glutamate receptor, ionotropic, N-methyl D-aspartate 1	protein-coding	9q34.3
GRIN2A	2903	glutamate receptor, ionotropic, N-methyl D-aspartate 2A	protein-coding	16p13.2
GRIN2B	2904	glutamate receptor, ionotropic, N-methyl D-aspartate 2B	protein-coding	12p12
GRIN2C	2905	glutamate receptor, ionotropic, N-methyl D-aspartate 2C	protein-coding	17q25.1
GRIN2D	2906	glutamate receptor, ionotropic, N-methyl D-aspartate 2D	protein-coding	19q13.33
GRINA	2907	glutamate receptor, ionotropic, N-methyl D-aspartate-associated protein 1 (glutamate binding)	protein-coding	8q24.3
NR3C1	2908	nuclear receptor subfamily 3, group C, member 1 (glucocorticoid receptor)	protein-coding	5q31.3
ARHGAP35	2909	Rho GTPase activating protein 35	protein-coding	19q13.3
GRM1	2911	glutamate receptor, metabotropic 1	protein-coding	6q24
GRM2	2912	glutamate receptor, metabotropic 2	protein-coding	3p21.2
GRM3	2913	glutamate receptor, metabotropic 3	protein-coding	7q21.1-q21.2
GRM4	2914	glutamate receptor, metabotropic 4	protein-coding	6p21.3
GRM5	2915	glutamate receptor, metabotropic 5	protein-coding	11q14.3
GRM6	2916	glutamate receptor, metabotropic 6	protein-coding	5q35
GRM7	2917	glutamate receptor, metabotropic 7	protein-coding	3p26.1-p25.1
GRM8	2918	glutamate receptor, metabotropic 8	protein-coding	7q31.3-q32.1
CXCL1	2919	chemokine (C-X-C motif) ligand 1 (melanoma growth stimulating activity, alpha)	protein-coding	4q21
CXCL2	2920	chemokine (C-X-C motif) ligand 2	protein-coding	4q21
CXCL3	2921	chemokine (C-X-C motif) ligand 3	protein-coding	4q21
GRP	2922	gastrin-releasing peptide	protein-coding	18q21.1-q21.32
PDIA3	2923	protein disulfide isomerase family A, member 3	protein-coding	15q15
GRPR	2925	gastrin-releasing peptide receptor	protein-coding	Xp22.2
GRSF1	2926	G-rich RNA sequence binding factor 1	protein-coding	4q13
GSC2	2928	goosecoid homeobox 2	protein-coding	22q11.21
GSK3A	2931	glycogen synthase kinase 3 alpha	protein-coding	19q13.2
GSK3B	2932	glycogen synthase kinase 3 beta	protein-coding	3q13.3
GSN	2934	gelsolin	protein-coding	9q33
GSPT1	2935	G1 to S phase transition 1	protein-coding	16p13.1
GSR	2936	glutathione reductase	protein-coding	8p21.1
GSS	2937	glutathione synthetase	protein-coding	20q11.2
GSTA1	2938	glutathione S-transferase alpha 1	protein-coding	6p12.1
GSTA2	2939	glutathione S-transferase alpha 2	protein-coding	6p12.1
GSTA3	2940	glutathione S-transferase alpha 3	protein-coding	6p12.1
GSTA4	2941	glutathione S-transferase alpha 4	protein-coding	6p12.1
GSTM1	2944	glutathione S-transferase mu 1	protein-coding	1p13.3
GSTM2	2946	glutathione S-transferase mu 2 (muscle)	protein-coding	1p13.3
GSTM3	2947	glutathione S-transferase mu 3 (brain)	protein-coding	1p13.3
GSTM4	2948	glutathione S-transferase mu 4	protein-coding	1p13.3
[truncated: 18,463 more rows]
