# Supplementary material for: Quantitative and Systems Pharmacology 3. Network-Based Identification of New Targets for Natural Products Enables Potential Uses in Aging-Associated Disorders
Source: Front Pharmacol. 2017 Oct 18;8:747. doi: 10.3389/fphar.2017.00747 (PMC5651538; doi:10.3389/fphar.2017.00747)
Supplement: Table S3 — List of 411 essential human or human-orthologous aging-associated genes (AAGs). [file DataSheet3.XLSX]

## Sheet: Sheet1
Gene symbols	Source
GHR	Homo sapiens
GHRH	Homo sapiens
SHC1	Homo sapiens
POU1F1	Homo sapiens
PROP1	Homo sapiens
TP53	Homo sapiens
TERC	Homo sapiens
TERT	Homo sapiens
ATM	Homo sapiens
PLAU	Homo sapiens
ERCC2	Homo sapiens
ERCC8	Homo sapiens
WRN	Homo sapiens
LMNA	Homo sapiens
IGF1R	Homo sapiens
TXN	Homo sapiens
KL	Homo sapiens
E2F1	Homo sapiens
PTPN11	Homo sapiens
NFKB2	Homo sapiens
STAT5B	Homo sapiens
STAT3	Homo sapiens
STAT5A	Homo sapiens
NRG1	Homo sapiens
HDAC3	Homo sapiens
GH1	Homo sapiens
IL7R	Homo sapiens
IGF1	Homo sapiens
IGF2	Homo sapiens
INS	Homo sapiens
NGF	Homo sapiens
IRS1	Homo sapiens
PTPN1	Homo sapiens
IRS2	Homo sapiens
AKT1	Homo sapiens
PIK3CB	Homo sapiens
NGFR	Homo sapiens
HRAS	Homo sapiens
MYC	Homo sapiens
EGFR	Homo sapiens
ERBB2	Homo sapiens
INSR	Homo sapiens
NCOR1	Homo sapiens
NBN	Homo sapiens
JUND	Homo sapiens
IL2	Homo sapiens
PDGFB	Homo sapiens
EGF	Homo sapiens
IL2RG	Homo sapiens
FOS	Homo sapiens
PDGFRB	Homo sapiens
EPOR	Homo sapiens
SST	Homo sapiens
PRKCD	Homo sapiens
PPARA	Homo sapiens
RET	Homo sapiens
PLCG2	Homo sapiens
PEX5	Homo sapiens
TCF3	Homo sapiens
PARP1	Homo sapiens
BRCA1	Homo sapiens
PIN1	Homo sapiens
PTEN	Homo sapiens
CREBBP	Homo sapiens
HIF1A	Homo sapiens
UBB	Homo sapiens
RPA1	Homo sapiens
BLM	Homo sapiens
BCL2	Homo sapiens
S100B	Homo sapiens
VCP	Homo sapiens
POLG	Homo sapiens
IGFBP3	Homo sapiens
HSP90AA1	Homo sapiens
NR3C1	Homo sapiens
EGR1	Homo sapiens
VEGFA	Homo sapiens
ABL1	Homo sapiens
BRCA2	Homo sapiens
TOP2A	Homo sapiens
TOP2B	Homo sapiens
NFKB1	Homo sapiens
TOP1	Homo sapiens
RAD51	Homo sapiens
UBE2I	Homo sapiens
TNF	Homo sapiens
PDPK1	Homo sapiens
CEBPA	Homo sapiens
CEBPB	Homo sapiens
MXI1	Homo sapiens
TGFB1	Homo sapiens
ERCC6	Homo sapiens
STK11	Homo sapiens
EP300	Homo sapiens
APTX	Homo sapiens
PML	Homo sapiens
GSK3B	Homo sapiens
HTT	Homo sapiens
PRKCA	Homo sapiens
SSTR3	Homo sapiens
HELLS	Homo sapiens
APOC3	Homo sapiens
EEF2	Homo sapiens
ERCC3	Homo sapiens
TERF1	Homo sapiens
PRKDC	Homo sapiens
CAT	Homo sapiens
ERCC5	Homo sapiens
AR	Homo sapiens
GTF2H2	Homo sapiens
XRCC5	Homo sapiens
PCNA	Homo sapiens
FEN1	Homo sapiens
FAS	Homo sapiens
TERF2	Homo sapiens
XRCC6	Homo sapiens
POLD1	Homo sapiens
BAX	Homo sapiens
RB1	Homo sapiens
EMD	Homo sapiens
GRB2	Homo sapiens
FOXO3	Homo sapiens
FOXO1	Homo sapiens
HSF1	Homo sapiens
XPA	Homo sapiens
MSRA	Homo sapiens
RECQL4	Homo sapiens
SOD2	Homo sapiens
SOD1	Homo sapiens
FOXM1	Homo sapiens
COQ7	Homo sapiens
CACNA1A	Homo sapiens
LRP2	Homo sapiens
AIFM1	Homo sapiens
UCHL1	Homo sapiens
APP	Homo sapiens
APOE	Homo sapiens
A2M	Homo sapiens
SNCG	Homo sapiens
PRDX1	Homo sapiens
PON1	Homo sapiens
RELA	Homo sapiens
IL6	Homo sapiens
RGN	Homo sapiens
ATP5O	Homo sapiens
RAD52	Homo sapiens
TOP3B	Homo sapiens
ERCC1	Homo sapiens
SIRT1	Homo sapiens
HDAC1	Homo sapiens
HSPA9	Homo sapiens
GPX1	Homo sapiens
GSR	Homo sapiens
GSS	Homo sapiens
GSTA4	Homo sapiens
GSTP1	Homo sapiens
MT-CO1	Homo sapiens
HSPD1	Homo sapiens
HSPA1A	Homo sapiens
HSPA1B	Homo sapiens
PCMT1	Homo sapiens
MAPK8	Homo sapiens
YWHAZ	Homo sapiens
PTK2B	Homo sapiens
PTK2	Homo sapiens
IL7	Homo sapiens
MAPK14	Homo sapiens
FGFR1	Homo sapiens
SP1	Homo sapiens
FLT1	Homo sapiens
JUN	Homo sapiens
MED1	Homo sapiens
MAPK9	Homo sapiens
MAPK3	Homo sapiens
HMGB1	Homo sapiens
CCNA2	Homo sapiens
HMGB2	Homo sapiens
MAP3K5	Homo sapiens
TAF1	Homo sapiens
LMNB1	Homo sapiens
SDHC	Homo sapiens
FOXO4	Homo sapiens
HESX1	Homo sapiens
PIK3R1	Homo sapiens
BSCL2	Homo sapiens
AGPAT2	Homo sapiens
BMI1	Homo sapiens
EEF1A1	Homo sapiens
TFAP2A	Homo sapiens
BDNF	Homo sapiens
CREB1	Homo sapiens
ATF2	Homo sapiens
TBP	Homo sapiens
APEX1	Homo sapiens
HBP1	Homo sapiens
BUB1B	Homo sapiens
PTGS2	Homo sapiens
HSPA8	Homo sapiens
SIN3A	Homo sapiens
CDK1	Homo sapiens
TFDP1	Homo sapiens
DDIT3	Homo sapiens
POLA1	Homo sapiens
MAPT	Homo sapiens
CTGF	Homo sapiens
HDAC2	Homo sapiens
MAX	Homo sapiens
MXD1	Homo sapiens
MDM2	Homo sapiens
SUMO1	Homo sapiens
H2AFX	Homo sapiens
HOXB7	Homo sapiens
HOXC4	Homo sapiens
JAK2	Homo sapiens
ESR1	Homo sapiens
LEP	Homo sapiens
LEPR	Homo sapiens
NFKBIA	Homo sapiens
CLU	Homo sapiens
MTOR	Homo sapiens
GHRHR	Homo sapiens
CTNNB1	Homo sapiens
PSEN1	Homo sapiens
DLL3	Homo sapiens
CDKN2A	Homo sapiens
PPP1CA	Homo sapiens
DBN1	Homo sapiens
NOG	Homo sapiens
ELN	Homo sapiens
ATR	Homo sapiens
UCP3	Homo sapiens
ZMPSTE24	Homo sapiens
TP63	Homo sapiens
UCP2	Homo sapiens
POLB	Homo sapiens
GCLC	Homo sapiens
GCLM	Homo sapiens
SIRT6	Homo sapiens
BUB3	Homo sapiens
RAE1	Homo sapiens
PMCH	Homo sapiens
MLH1	Homo sapiens
CSNK1E	Homo sapiens
STUB1	Homo sapiens
PPM1D	Homo sapiens
CHEK2	Homo sapiens
PCK1	Homo sapiens
ARHGAP1	Homo sapiens
CDC42	Homo sapiens
ARNTL	Homo sapiens
CLOCK	Homo sapiens
HIC1	Homo sapiens
PAPPA	Homo sapiens
ADCY5	Homo sapiens
PPARGC1A	Homo sapiens
GPX4	Homo sapiens
UCP1	Homo sapiens
FGF23	Homo sapiens
EFEMP1	Homo sapiens
ERCC4	Homo sapiens
CETP	Homo sapiens
PPARG	Homo sapiens
AGTR1	Homo sapiens
CISD2	Homo sapiens
EEF1E1	Homo sapiens
EPS8	Homo sapiens
KCNA3	Homo sapiens
SIRT7	Homo sapiens
SLC13A1	Homo sapiens
SOCS2	Homo sapiens
TPP2	Homo sapiens
TP53BP1	Homo sapiens
SIRT3	Homo sapiens
NCOR2	Homo sapiens
SUN1	Homo sapiens
BAK1	Homo sapiens
IGFBP2	Homo sapiens
PYCR1	Homo sapiens
TP73	Homo sapiens
CNR1	Homo sapiens
NFE2L2	Homo sapiens
CDKN1A	Homo sapiens
PDGFRA	Homo sapiens
PIK3CA	Homo sapiens
C1QA	Homo sapiens
CDKN2B	Homo sapiens
EIF5A2	Homo sapiens
MIF	Homo sapiens
DGAT1	Homo sapiens
MT1E	Homo sapiens
FGF21	Homo sapiens
HTRA2	Homo sapiens
GSK3A	Homo sapiens
NUDT1	Homo sapiens
IKBKB	Homo sapiens
SQSTM1	Homo sapiens
CDK7	Homo sapiens
GRN	Homo sapiens
SERPINE1	Homo sapiens
SPRTN	Homo sapiens
RICTOR	Homo sapiens
CTF1	Homo sapiens
TRAP1	Homo sapiens
TRPV1	Homo sapiens
NFE2L1	Homo sapiens
CBX7	Homo sapiens
Mot-2	Homo sapiens
RFC4	Homo sapiens
TOPORS	Homo sapiens
RPS6KB1	homologous analysis
SURF1	homologous analysis
HTR1B	homologous analysis
MSH2	homologous analysis
PRKAR2B	homologous analysis
AKT3	homologous analysis
AKT2	homologous analysis
ULK2	homologous analysis
ULK1	homologous analysis
GABARAP	homologous analysis
MAPK10	homologous analysis
VPS33A	homologous analysis
EZH2	homologous analysis
EEF1A2	homologous analysis
RBP7	homologous analysis
FABP5	homologous analysis
CRABP1	homologous analysis
FABP3	homologous analysis
RBP2	homologous analysis
FABP12	homologous analysis
FABP4	homologous analysis
FABP7	homologous analysis
CRABP2	homologous analysis
PMP2	homologous analysis
FABP9	homologous analysis
HSPA5	homologous analysis
ILK	homologous analysis
PRDX2	homologous analysis
DGKZ	homologous analysis
DGKI	homologous analysis
RPS6KB2	homologous analysis
CTH	homologous analysis
YWHAE	homologous analysis
MAN1C1	homologous analysis
MAN1A2	homologous analysis
MAN1A1	homologous analysis
ATG7	homologous analysis
GYS1	homologous analysis
GYS2	homologous analysis
MAPK12	homologous analysis
MAPK11	homologous analysis
MAPK13	homologous analysis
PRKACG	homologous analysis
PRKACA	homologous analysis
PRKACB	homologous analysis
SIRT2	homologous analysis
G6PD	homologous analysis
PRKAA2	homologous analysis
PRKAA1	homologous analysis
SLC27A1	homologous analysis
SLC27A4	homologous analysis
STK4	homologous analysis
STK3	homologous analysis
CYCS	homologous analysis
DLAT	homologous analysis
ATP1A2	homologous analysis
ATP1A1	homologous analysis
ATP1A3	homologous analysis
ATP4A	homologous analysis
ATP12A	homologous analysis
ATP1A4	homologous analysis
GNA11	homologous analysis
GNAQ	homologous analysis
YWHAH	homologous analysis
YWHAG	homologous analysis
YWHAB	homologous analysis
YWHAQ	homologous analysis
SFN	homologous analysis
GNAO1	homologous analysis
HIST1H4H	homologous analysis
HIST1H4G	homologous analysis
HIST1H4C	homologous analysis
IDH1	homologous analysis
NRAS	homologous analysis
KRAS	homologous analysis
MECR	homologous analysis
MAPK1	homologous analysis
RAB7A	homologous analysis
RPL7A	homologous analysis
SACM1L	homologous analysis
MAT1A	homologous analysis
MAT2A	homologous analysis
ATP2A2	homologous analysis
ATP2A1	homologous analysis
ATP2A3	homologous analysis
SGK3	homologous analysis
SGK1	homologous analysis
C8orf44-SGK3	homologous analysis
SGK2	homologous analysis
ATP6V1B2	homologous analysis
ATP6V1B1	homologous analysis
AFG3L2	homologous analysis
UCHL3	homologous analysis
STX1A	homologous analysis
GNAT3	homologous analysis
GNAZ	homologous analysis
GNAT2	homologous analysis
GNAI1	homologous analysis
GNAI3	homologous analysis
GNAT1	homologous analysis
GNAI2	homologous analysis
PSMC1	homologous analysis
