# Supplementary material for: Quantitative and Systems Pharmacology 3. Network-Based Identification of New Targets for Natural Products Enables Potential Uses in Aging-Associated Disorders
Source: Front Pharmacol. 2017 Oct 18;8:747. doi: 10.3389/fphar.2017.00747 (PMC5651538; doi:10.3389/fphar.2017.00747)
Supplement: Table S6 — List of 54 aging-associated proteins of which degree (connectivity) were higher than 10. [file DataSheet6.XLSX]

## Sheet: 54 AAGs
Table S5 54 aging-associated proteins of which degree were higher than 10
Gene symbol	Degree	Type
MAPT	920	AAG
LMNA	678	AAG
TP53	428	AAG
BLM	171	AAG
MAPK1	171	AAG
APEX1	166	AAG
HIF1A	144	AAG
NFKB1	136	AAG
POLB	132	AAG
HTT	107	AAG
PTPN1	96	AAG
RELA	88	AAG
CNR1	64	AAG
PARP1	58	AAG
NR3C1	54	AAG
ESR1	52	AAG
PPARG	51	AAG
AR	48	AAG
MAPK10	45	AAG
CDK1	44	AAG
PPARA	43	AAG
TRPV1	41	AAG
TOP1	39	AAG
FABP4	39	AAG
PTGS2	38	AAG
MAPK14	36	AAG
GSK3B	31	AAG
HTR1B	25	AAG
PRKCA	23	AAG
BCL2	22	AAG
MIF	22	AAG
TERT	20	AAG
MTOR	19	AAG
PTPN11	18	AAG
CHEK2	17	AAG
EGFR	17	AAG
IL2	17	AAG
RAD51	17	AAG
TNF	17	AAG
G6PD	17	AAG
PRKACA	17	AAG
IGF1R	16	AAG
FABP5	16	AAG
STAT3	15	AAG
ERBB2	14	AAG
HRAS	14	AAG
JAK2	14	AAG
PRKCD	14	AAG
HSP90AA1	13	AAG
NFE2L2	13	AAG
PTK2	13	AAG
GSTP1	12	AAG
HDAC2	11	AAG
PRKDC	11	AAG
