# Supplementary material for: Quantitative and Systems Pharmacology 3. Network-Based Identification of New Targets for Natural Products Enables Potential Uses in Aging-Associated Disorders
Source: Front Pharmacol. 2017 Oct 18;8:747. doi: 10.3389/fphar.2017.00747 (PMC5651538; doi:10.3389/fphar.2017.00747)
Supplement: Table S7 — The detailed information for ClueGO analysis. [file DataSheet7.XLSX]

## Sheet: ClueGO KEGG Results
GOID	GOTerm	PMID	Ontology Source	Term PValue	Term PValue Corrected with Bonferroni step down	% Associated Genes	Nr. Genes	Associated Genes Found
GO:0005221	Acute myeloid leukemia		KEGG_01.03.2017	2.6e-06	0.00015	10.9091	6	[HRAS, MAPK1, MTOR, NFKB1, RELA, STAT3]
GO:0004520	Adherens junction		KEGG_01.03.2017	0.00017	0.0032	6.94444	5	[EGFR, ERBB2, IGF1R, MAPK1, PTPN1]
GO:0004920	Adipocytokine signaling pathway		KEGG_01.03.2017	1.2e-09	1e-07	13.0435	9	[JAK2, MAPK10, MTOR, NFKB1, PPARA, PTPN11, RELA, STAT3, TNF]
GO:0004933	AGE-RAGE signaling pathway in diabetic complications		KEGG_01.03.2017	3.9e-12	3.6e-10	12.1212	12	[BCL2, HRAS, JAK2, MAPK1, MAPK10, MAPK14, NFKB1, PRKCA, PRKCD, RELA, STAT3, TNF]
GO:0005146	Amoebiasis		KEGG_01.03.2017	6.6e-05	0.0021	6.25	6	[NFKB1, PRKACA, PRKCA, PTK2, RELA, TNF]
GO:0005014	Amyotrophic lateral sclerosis (ALS)		KEGG_01.03.2017	0.0005	0.0081	7.84314	4	[BCL2, MAPK14, TNF, TP53]
GO:0004210	Apoptosis		KEGG_01.03.2017	4.6e-08	3.6e-06	7.24638	10	[BCL2, HRAS, LMNA, MAPK1, MAPK10, NFKB1, PARP1, RELA, TNF, TP53]
GO:0004140	Autophagy		KEGG_01.03.2017	3.2e-07	2.3e-05	6.97674	9	[BCL2, HIF1A, HRAS, IGF1R, MAPK1, MAPK10, MTOR, PRKACA, PRKCD]
GO:0004662	B cell receptor signaling pathway		KEGG_01.03.2017	0.00016	0.0033	7.04225	5	[GSK3B, HRAS, MAPK1, NFKB1, RELA]
GO:0005219	Bladder cancer		KEGG_01.03.2017	1e-05	0.00051	12.1951	5	[EGFR, ERBB2, HRAS, MAPK1, TP53]
GO:0005224	Breast cancer		KEGG_01.03.2017	8.4e-07	5.5e-05	6.25	9	[EGFR, ERBB2, ESR1, GSK3B, HRAS, IGF1R, MAPK1, MTOR, TP53]
GO:0004110	Cell cycle		KEGG_01.03.2017	0.00027	0.0049	4.83871	6	[CDK1, CHEK2, GSK3B, HDAC2, PRKDC, TP53]
GO:0005230	Central carbon metabolism in cancer		KEGG_01.03.2017	1.8e-08	1.4e-06	12.3077	8	[EGFR, ERBB2, G6PD, HIF1A, HRAS, MAPK1, MTOR, TP53]
GO:0005142	Chagas disease (American trypanosomiasis)		KEGG_01.03.2017	8.4e-06	0.00041	6.86275	7	[IL2, MAPK1, MAPK10, MAPK14, NFKB1, RELA, TNF]
GO:0004062	Chemokine signaling pathway		KEGG_01.03.2017	6.3e-07	4.3e-05	5.49451	10	[GSK3B, HRAS, JAK2, MAPK1, NFKB1, PRKACA, PRKCD, PTK2, RELA, STAT3]
GO:0005231	Choline metabolism in cancer		KEGG_01.03.2017	6.9e-06	0.00035	7.07071	7	[EGFR, HIF1A, HRAS, MAPK1, MAPK10, MTOR, PRKCA]
GO:0004725	Cholinergic synapse		KEGG_01.03.2017	0.00015	0.0034	5.35714	6	[BCL2, HRAS, JAK2, MAPK1, PRKACA, PRKCA]
GO:0005220	Chronic myeloid leukemia		KEGG_01.03.2017	7.2e-07	4.8e-05	9.85915	7	[HDAC2, HRAS, MAPK1, NFKB1, PTPN11, RELA, TP53]
GO:0005210	Colorectal cancer		KEGG_01.03.2017	7.1e-05	0.0021	8.33333	5	[BCL2, GSK3B, MAPK1, MAPK10, TP53]
GO:0005213	Endometrial cancer		KEGG_01.03.2017	1.4e-06	9.3e-05	12	6	[EGFR, ERBB2, GSK3B, HRAS, MAPK1, TP53]
GO:0005120	Epithelial cell signaling in Helicobacter pylori infection		KEGG_01.03.2017	9.2e-06	0.00044	8.82353	6	[EGFR, MAPK10, MAPK14, NFKB1, PTPN11, RELA]
GO:0005169	Epstein-Barr virus infection		KEGG_01.03.2017	1.7e-07	1.3e-05	5.44554	11	[BCL2, CDK1, GSK3B, HDAC2, MAPK10, MAPK14, NFKB1, PRKACA, RELA, STAT3, TP53]
GO:0004012	ErbB signaling pathway	24739375	KEGG_01.03.2017	9.3e-09	7.8e-07	10.4651	9	[EGFR, ERBB2, GSK3B, HRAS, MAPK1, MAPK10, MTOR, PRKCA, PTK2]
GO:0004915	Estrogen signaling pathway	26993224	KEGG_01.03.2017	6.4e-06	0.00033	7.14286	7	[EGFR, ESR1, HRAS, HSP90AA1, MAPK1, PRKACA, PRKCD]
GO:0004664	Fc epsilon RI signaling pathway		KEGG_01.03.2017	9.2e-06	0.00044	8.82353	6	[HRAS, MAPK1, MAPK10, MAPK14, PRKCA, TNF]
GO:0005418	Fluid shear stress and atherosclerosis		KEGG_01.03.2017	4.5e-09	3.8e-07	7.74648	11	[BCL2, GSTP1, HSP90AA1, MAPK10, MAPK14, NFE2L2, NFKB1, PTK2, RELA, TNF, TP53]
GO:0004510	Focal adhesion		KEGG_01.03.2017	1.4e-06	9.2e-05	5.02513	10	[BCL2, EGFR, ERBB2, GSK3B, HRAS, IGF1R, MAPK1, MAPK10, PRKCA, PTK2]
GO:0004068	FoxO signaling pathway		KEGG_01.03.2017	4.5e-05	0.0017	5.30303	7	[EGFR, HRAS, IGF1R, MAPK1, MAPK10, MAPK14, STAT3]
GO:0004540	Gap junction		KEGG_01.03.2017	4e-05	0.0017	6.81818	6	[CDK1, EGFR, HRAS, MAPK1, PRKACA, PRKCA]
GO:0005214	Glioma		KEGG_01.03.2017	3.5e-07	2.4e-05	10.9375	7	[EGFR, HRAS, IGF1R, MAPK1, MTOR, PRKCA, TP53]
GO:0004912	GnRH signaling pathway		KEGG_01.03.2017	2.9e-07	2e-05	8.69565	8	[EGFR, HRAS, MAPK1, MAPK10, MAPK14, PRKACA, PRKCA, PRKCD]
GO:0005161	Hepatitis B		KEGG_01.03.2017	7e-08	5.4e-06	6.94444	10	[BCL2, HRAS, MAPK1, MAPK10, NFKB1, PRKCA, RELA, STAT3, TNF, TP53]
GO:0005160	Hepatitis C		KEGG_01.03.2017	1.1e-10	1e-08	9.16031	12	[EGFR, GSK3B, HRAS, MAPK1, MAPK10, MAPK14, NFKB1, PPARA, RELA, STAT3, TNF, TP53]
GO:0005168	Herpes simplex infection		KEGG_01.03.2017	5.4e-05	0.002	4.32432	8	[CDK1, JAK2, MAPK10, NFKB1, PTPN11, RELA, TNF, TP53]
GO:0004066	HIF-1 signaling pathway		KEGG_01.03.2017	1.1e-10	1e-08	10.8911	11	[BCL2, EGFR, ERBB2, HIF1A, IGF1R, MAPK1, MTOR, NFKB1, PRKCA, RELA, STAT3]
GO:0005166	HTLV-I infection		KEGG_01.03.2017	1.8e-06	0.00011	4.29688	11	[CHEK2, GSK3B, HRAS, IL2, NFKB1, POLB, PRKACA, RELA, TERT, TNF, TP53]
GO:0004657	IL-17 signaling pathway		KEGG_01.03.2017	1.8e-08	1.4e-06	9.67742	9	[GSK3B, HSP90AA1, MAPK1, MAPK10, MAPK14, NFKB1, PTGS2, RELA, TNF]
GO:0005321	Inflammatory bowel disease (IBD)		KEGG_01.03.2017	0.0001	0.0028	7.69231	5	[IL2, NFKB1, RELA, STAT3, TNF]
GO:0004750	Inflammatory mediator regulation of TRP channels		KEGG_01.03.2017	7e-05	0.0021	6.18557	6	[MAPK10, MAPK14, PRKACA, PRKCA, PRKCD, TRPV1]
GO:0005164	Influenza A		KEGG_01.03.2017	3.8e-06	0.00022	5.20231	9	[GSK3B, JAK2, MAPK1, MAPK10, MAPK14, NFKB1, PRKCA, RELA, TNF]
GO:0004931	Insulin resistance		KEGG_01.03.2017	2.1e-10	1.8e-08	10.2804	11	[GSK3B, MAPK10, MTOR, NFKB1, PPARA, PRKCD, PTPN1, PTPN11, RELA, STAT3, TNF]
GO:0004910	Insulin signaling pathway	28632756	KEGG_01.03.2017	6e-05	0.0021	5.07246	7	[GSK3B, HRAS, MAPK1, MAPK10, MTOR, PRKACA, PTPN1]
GO:0004630	Jak-STAT signaling pathway		KEGG_01.03.2017	0.00013	0.0032	4.48718	7	[BCL2, HRAS, IL2, JAK2, MTOR, PTPN11, STAT3]
GO:0005140	Leishmaniasis		KEGG_01.03.2017	8.7e-07	5.7e-05	9.58904	7	[JAK2, MAPK1, MAPK14, NFKB1, PTGS2, RELA, TNF]
GO:0004211	Longevity regulating pathway		KEGG_01.03.2017	2.6e-07	1.9e-05	8.79121	8	[HRAS, IGF1R, MTOR, NFKB1, PPARG, PRKACA, RELA, TP53]
GO:0004213	Longevity regulating pathway		KEGG_01.03.2017	8.4e-05	0.0024	8.06452	5	[HDAC2, HRAS, IGF1R, MTOR, PRKACA]
GO:0004010	MAPK signaling pathway	24739375	KEGG_01.03.2017	2.2e-07	1.6e-05	4.70588	12	[EGFR, HRAS, MAPK1, MAPK10, MAPK14, MAPT, NFKB1, PRKACA, PRKCA, RELA, TNF, TP53]
GO:0005162	Measles		KEGG_01.03.2017	5e-05	0.0019	5.22388	7	[GSK3B, IL2, JAK2, NFKB1, RELA, STAT3, TP53]
GO:0005218	Melanoma		KEGG_01.03.2017	0.00014	0.0033	7.24638	5	[EGFR, HRAS, IGF1R, MAPK1, TP53]
GO:0004150	mTOR signaling pathway	24739375	KEGG_01.03.2017	0.00011	0.0029	4.60526	7	[GSK3B, HRAS, IGF1R, MAPK1, MTOR, PRKCA, TNF]
GO:0004722	Neurotrophin signaling pathway		KEGG_01.03.2017	6.7e-10	5.8e-08	9.2437	11	[BCL2, GSK3B, HRAS, MAPK1, MAPK10, MAPK14, NFKB1, PRKCD, PTPN11, RELA, TP53]
GO:0004064	NF-kappa B signaling pathway	25986237	KEGG_01.03.2017	6.2e-05	0.0021	6.31579	6	[BCL2, NFKB1, PARP1, PTGS2, RELA, TNF]
GO:0004621	NOD-like receptor signaling pathway		KEGG_01.03.2017	3.3e-06	0.00019	5.29412	9	[BCL2, HSP90AA1, MAPK1, MAPK10, MAPK14, NFKB1, PRKCD, RELA, TNF]
GO:0005223	Non-small cell lung cancer		KEGG_01.03.2017	2.3e-06	0.00014	11.1111	6	[EGFR, ERBB2, HRAS, MAPK1, PRKCA, TP53]
GO:0004380	Osteoclast differentiation		KEGG_01.03.2017	4.1e-05	0.0016	5.38462	7	[MAPK1, MAPK10, MAPK14, NFKB1, PPARG, RELA, TNF]
GO:0005212	Pancreatic cancer		KEGG_01.03.2017	6.3e-10	5.5e-08	14.0625	9	[EGFR, ERBB2, MAPK1, MAPK10, NFKB1, RAD51, RELA, STAT3, TP53]
GO:0005200	Pathways in cancer		KEGG_01.03.2017	5.1e-17	4.8e-15	6.07595	24	[AR, BCL2, EGFR, ERBB2, GSK3B, GSTP1, HDAC2, HIF1A, HRAS, HSP90AA1, IGF1R, MAPK1, MAPK10, MTOR, NFKB1, PPARG, PRKACA, PRKCA, PTGS2, PTK2, RAD51, RELA, STAT3, TP53]
GO:0005133	Pertussis		KEGG_01.03.2017	1.7e-05	0.00079	7.89474	6	[MAPK1, MAPK10, MAPK14, NFKB1, RELA, TNF]
GO:0004072	Phospholipase D signaling pathway		KEGG_01.03.2017	0.00065	0.0098	4.10959	6	[EGFR, HRAS, MAPK1, MTOR, PRKCA, PTPN11]
GO:0004151	PI3K-Akt signaling pathway	28003865	KEGG_01.03.2017	1.2e-08	1e-06	4.38596	15	[BCL2, EGFR, GSK3B, HRAS, HSP90AA1, IGF1R, IL2, JAK2, MAPK1, MTOR, NFKB1, PRKCA, PTK2, RELA, TP53]
GO:0004914	Progesterone-mediated oocyte maturation		KEGG_01.03.2017	5.6e-06	0.00029	7.29167	7	[CDK1, HSP90AA1, IGF1R, MAPK1, MAPK10, MAPK14, PRKACA]
GO:0004917	Prolactin signaling pathway		KEGG_01.03.2017	5.4e-11	5e-09	14.2857	10	[ESR1, GSK3B, HRAS, JAK2, MAPK1, MAPK10, MAPK14, NFKB1, RELA, STAT3]
GO:0005215	Prostate cancer		KEGG_01.03.2017	7.9e-16	7.5e-14	16.092	14	[AR, BCL2, EGFR, ERBB2, GSK3B, GSTP1, HRAS, HSP90AA1, IGF1R, MAPK1, MTOR, NFKB1, RELA, TP53]
GO:0005205	Proteoglycans in cancer		KEGG_01.03.2017	5.3e-13	4.9e-11	7.88177	16	[EGFR, ERBB2, ESR1, HIF1A, HRAS, IGF1R, MAPK1, MAPK14, MTOR, PRKACA, PRKCA, PTK2, PTPN11, STAT3, TNF, TP53]
GO:0004014	Ras signaling pathway		KEGG_01.03.2017	4.7e-06	0.00025	4.40529	10	[EGFR, HRAS, IGF1R, MAPK1, MAPK10, NFKB1, PRKACA, PRKCA, PTPN11, RELA]
GO:0004723	Retrograde endocannabinoid signaling		KEGG_01.03.2017	7.9e-06	0.00039	6.93069	7	[CNR1, MAPK1, MAPK10, MAPK14, PRKACA, PRKCA, PTGS2]
GO:0004622	RIG-I-like receptor signaling pathway		KEGG_01.03.2017	0.00015	0.0034	7.14286	5	[MAPK10, MAPK14, NFKB1, RELA, TNF]
GO:0005132	Salmonella infection		KEGG_01.03.2017	0.00039	0.0067	5.81395	5	[MAPK1, MAPK10, MAPK14, NFKB1, RELA]
GO:0004726	Serotonergic synapse		KEGG_01.03.2017	0.00016	0.0033	5.30973	6	[HRAS, HTR1B, MAPK1, PRKACA, PRKCA, PTGS2]
GO:0005131	Shigellosis		KEGG_01.03.2017	0.0001	0.0028	7.69231	5	[MAPK1, MAPK10, MAPK14, NFKB1, RELA]
GO:0004550	Signaling pathways regulating pluripotency of stem cells		KEGG_01.03.2017	6.3e-05	0.002	5.03597	7	[GSK3B, HRAS, IGF1R, JAK2, MAPK1, MAPK14, STAT3]
GO:0005222	Small cell lung cancer		KEGG_01.03.2017	3.1e-05	0.0013	7.14286	6	[BCL2, NFKB1, PTGS2, PTK2, RELA, TP53]
GO:0004071	Sphingolipid signaling pathway		KEGG_01.03.2017	1e-08	8.4e-07	8.47458	10	[BCL2, HRAS, MAPK1, MAPK10, MAPK14, NFKB1, PRKCA, RELA, TNF, TP53]
GO:0004660	T cell receptor signaling pathway		KEGG_01.03.2017	6.9e-07	4.7e-05	7.76699	8	[GSK3B, HRAS, IL2, MAPK1, MAPK14, NFKB1, RELA, TNF]
GO:0004658	Th1 and Th2 cell differentiation		KEGG_01.03.2017	4.2e-06	0.00023	7.6087	7	[IL2, JAK2, MAPK1, MAPK10, MAPK14, NFKB1, RELA]
GO:0004659	Th17 cell differentiation		KEGG_01.03.2017	2.1e-10	1.8e-08	10.2804	11	[HIF1A, HSP90AA1, IL2, JAK2, MAPK1, MAPK10, MAPK14, MTOR, NFKB1, RELA, STAT3]
GO:0005216	Thyroid cancer		KEGG_01.03.2017	5.4e-05	0.0019	13.7931	4	[HRAS, MAPK1, PPARG, TP53]
GO:0004919	Thyroid hormone signaling pathway		KEGG_01.03.2017	8.7e-09	7.3e-07	8.62069	10	[ESR1, GSK3B, HDAC2, HIF1A, HRAS, MAPK1, MTOR, PRKACA, PRKCA, TP53]
GO:0004668	TNF signaling pathway		KEGG_01.03.2017	1.2e-05	0.00056	6.48148	7	[MAPK1, MAPK10, MAPK14, NFKB1, PTGS2, RELA, TNF]
GO:0004620	Toll-like receptor signaling pathway	28668304	KEGG_01.03.2017	0.0001	0.0029	5.76923	6	[MAPK1, MAPK10, MAPK14, NFKB1, RELA, TNF]
GO:0005145	Toxoplasmosis		KEGG_01.03.2017	1e-07	7.9e-06	7.9646	9	[BCL2, JAK2, MAPK1, MAPK10, MAPK14, NFKB1, RELA, STAT3, TNF]
GO:0005152	Tuberculosis		KEGG_01.03.2017	4.2e-05	0.0017	4.46927	8	[BCL2, JAK2, MAPK1, MAPK10, MAPK14, NFKB1, RELA, TNF]
GO:0004930	Type II diabetes mellitus		KEGG_01.03.2017	1.9e-05	0.00085	10.8696	5	[MAPK1, MAPK10, MTOR, PRKCD, TNF]
GO:0004370	VEGF signaling pathway		KEGG_01.03.2017	3.9e-06	0.00022	10.1695	6	[HRAS, MAPK1, MAPK14, PRKCA, PTGS2, PTK2]
GO:0005203	Viral carcinogenesis		KEGG_01.03.2017	1.5e-06	9.8e-05	4.97512	10	[CDK1, HDAC2, HRAS, MAPK1, NFKB1, POLB, PRKACA, RELA, STAT3, TP53]

## Sheet: Biological process
GOID	GOTerm	Ontology Source	Term PValue	Term PValue Corrected with Bonferroni step down	% Associated Genes	Nr. Genes	Associated Genes Found
GO:1901698	response to nitrogen compound	GO_BiologicalProcess-GOA_23.02.2017_10h01	3.1e-19	5.2e-17	7.82918	22	[BCL2, BLM, EGFR, ESR1, HTR1B, JAK2, MAPK1, MTOR, NFKB1, PARP1, PPARG, PRKCD, PRKDC, PTK2, PTPN11, RAD51, RELA, STAT3, TERT, TNF, TP53, TRPV1]
GO:1901699	cellular response to nitrogen compound	GO_BiologicalProcess-GOA_23.02.2017_10h01	3.2e-18	5.3e-16	8.58369	20	[BLM, EGFR, ESR1, HTR1B, JAK2, MAPK1, MTOR, NFKB1, PARP1, PPARG, PRKCD, PRKDC, PTK2, PTPN11, RAD51, RELA, STAT3, TERT, TNF, TP53]
GO:1901701	cellular response to oxygen-containing compound	GO_BiologicalProcess-GOA_23.02.2017_10h01	4.1e-17	6.7e-15	5.73566	23	[BLM, EGFR, ESR1, JAK2, MAPK1, MAPK14, MTOR, NFE2L2, NFKB1, NR3C1, PARP1, PPARG, PRKACA, PRKCA, PRKCD, PRKDC, PTK2, PTPN11, RAD51, RELA, STAT3, TNF, TP53]
GO:0010243	response to organonitrogen compound	GO_BiologicalProcess-GOA_23.02.2017_10h01	4.1e-17	6.7e-15	8.40708	19	[BCL2, BLM, HTR1B, JAK2, MAPK1, MTOR, NFKB1, PARP1, PPARG, PRKCD, PRKDC, PTK2, PTPN11, RAD51, RELA, STAT3, TNF, TP53, TRPV1]
GO:0071417	cellular response to organonitrogen compound	GO_BiologicalProcess-GOA_23.02.2017_10h01	7.7e-16	1.2e-13	9.04255	17	[BLM, HTR1B, JAK2, MAPK1, MTOR, NFKB1, PARP1, PPARG, PRKCD, PRKDC, PTK2, PTPN11, RAD51, RELA, STAT3, TNF, TP53]
GO:1901700	response to oxygen-containing compound	GO_BiologicalProcess-GOA_23.02.2017_10h01	1.5e-15	2.4e-13	4.5283	24	[BLM, EGFR, ESR1, JAK2, MAPK1, MAPK14, MTOR, NFE2L2, NFKB1, NR3C1, PARP1, PPARG, PRKACA, PRKCA, PRKCD, PRKDC, PTK2, PTPN11, RAD51, RELA, STAT3, TNF, TP53, TRPV1]
GO:0043066	negative regulation of apoptotic process	GO_BiologicalProcess-GOA_23.02.2017_10h01	1.2e-14	1.9e-12	5.17241	21	[AR, BCL2, CDK1, EGFR, GSK3B, GSTP1, HIF1A, HTT, IGF1R, IL2, MIF, NFE2L2, PRKCA, PRKCD, PRKDC, PTK2, RELA, STAT3, TERT, TNF, TP53]
GO:0043069	negative regulation of programmed cell death	GO_BiologicalProcess-GOA_23.02.2017_10h01	1.8e-14	2.8e-12	5.07246	21	[AR, BCL2, CDK1, EGFR, GSK3B, GSTP1, HIF1A, HTT, IGF1R, IL2, MIF, NFE2L2, PRKCA, PRKCD, PRKDC, PTK2, RELA, STAT3, TERT, TNF, TP53]
GO:0060548	negative regulation of cell death	GO_BiologicalProcess-GOA_23.02.2017_10h01	1e-13	1.6e-11	4.63576	21	[AR, BCL2, CDK1, EGFR, GSK3B, GSTP1, HIF1A, HTT, IGF1R, IL2, MIF, NFE2L2, PRKCA, PRKCD, PRKDC, PTK2, RELA, STAT3, TERT, TNF, TP53]
GO:0071495	cellular response to endogenous stimulus	GO_BiologicalProcess-GOA_23.02.2017_10h01	1.4e-12	2.3e-10	4.05405	21	[AR, BLM, ERBB2, ESR1, HTR1B, JAK2, MAPK1, MTOR, NFKB1, NR3C1, PARP1, PPARG, PRKCD, PRKDC, PTK2, PTPN11, RAD51, RELA, STAT3, TNF, TP53]
GO:1901653	cellular response to peptide	GO_BiologicalProcess-GOA_23.02.2017_10h01	1e-11	1.6e-09	11.7021	11	[JAK2, NFKB1, PARP1, PPARG, PRKCD, PRKDC, PTK2, PTPN11, RELA, STAT3, TP53]
GO:1901652	response to peptide	GO_BiologicalProcess-GOA_23.02.2017_10h01	2.6e-11	4.1e-09	10.7843	11	[JAK2, NFKB1, PARP1, PPARG, PRKCD, PRKDC, PTK2, PTPN11, RELA, STAT3, TP53]
GO:0071375	cellular response to peptide hormone stimulus	GO_BiologicalProcess-GOA_23.02.2017_10h01	5.2e-11	8e-09	12.5	10	[JAK2, NFKB1, PARP1, PPARG, PRKCD, PRKDC, PTK2, PTPN11, RELA, STAT3]
GO:0043434	response to peptide hormone	GO_BiologicalProcess-GOA_23.02.2017_10h01	9.7e-11	1.4e-08	11.7647	10	[JAK2, NFKB1, PARP1, PPARG, PRKCD, PRKDC, PTK2, PTPN11, RELA, STAT3]
GO:0043279	response to alkaloid	GO_BiologicalProcess-GOA_23.02.2017_10h01	1.2e-10	1.8e-08	28	7	[BCL2, BLM, HTR1B, NFKB1, RAD51, RELA, TNF]
GO:0009725	response to hormone	GO_BiologicalProcess-GOA_23.02.2017_10h01	1.9e-10	2.9e-08	5.76132	14	[AR, ESR1, JAK2, NFKB1, NR3C1, PARP1, PPARG, PRKCD, PRKDC, PTK2, PTPN11, RELA, STAT3, TNF]
GO:0071312	cellular response to alkaloid	GO_BiologicalProcess-GOA_23.02.2017_10h01	2.3e-10	3.5e-08	40	6	[BLM, HTR1B, NFKB1, RAD51, RELA, TNF]
GO:0032870	cellular response to hormone stimulus	GO_BiologicalProcess-GOA_23.02.2017_10h01	4.7e-10	7e-08	6.10329	13	[AR, ESR1, JAK2, NFKB1, NR3C1, PARP1, PPARG, PRKCD, PRKDC, PTK2, PTPN11, RELA, STAT3]
GO:0018105	peptidyl-serine phosphorylation	GO_BiologicalProcess-GOA_23.02.2017_10h01	1.4e-09	2.1e-07	7.48299	11	[CDK1, GSK3B, MAPK1, MIF, MTOR, PRKACA, PRKCA, PRKCD, PRKDC, TNF, TOP1]
GO:0018209	peptidyl-serine modification	GO_BiologicalProcess-GOA_23.02.2017_10h01	2e-09	3e-07	7.23684	11	[CDK1, GSK3B, MAPK1, MIF, MTOR, PRKACA, PRKCA, PRKCD, PRKDC, TNF, TOP1]
GO:0014070	response to organic cyclic compound	GO_BiologicalProcess-GOA_23.02.2017_10h01	3.5e-09	5.1e-07	4.62046	14	[AR, BCL2, BLM, EGFR, ESR1, MAPK1, NFKB1, NR3C1, RAD51, RELA, STAT3, TERT, TNF, TRPV1]
GO:0007569	cell aging	GO_BiologicalProcess-GOA_23.02.2017_10h01	5.2e-09	7.6e-07	12.5	8	[CHEK2, HRAS, LMNA, MAPK14, MIF, PRKCD, TERT, TP53]
GO:0034599	cellular response to oxidative stress	GO_BiologicalProcess-GOA_23.02.2017_10h01	7.2e-09	1e-06	7.63359	10	[EGFR, G6PD, HIF1A, MAPK1, NFE2L2, PARP1, PRKCD, RELA, TNF, TP53]
GO:2001234	negative regulation of apoptotic signaling pathway	GO_BiologicalProcess-GOA_23.02.2017_10h01	1e-08	1.4e-06	7.35294	10	[AR, BCL2, GSTP1, HIF1A, HTT, MIF, NFE2L2, RELA, TERT, TNF]
GO:2000379	positive regulation of reactive oxygen species metabolic process	GO_BiologicalProcess-GOA_23.02.2017_10h01	1.2e-08	1.7e-06	15.2174	7	[EGFR, ESR1, MAPK14, MAPT, PRKCD, TNF, TP53]
GO:0007568	aging	GO_BiologicalProcess-GOA_23.02.2017_10h01	2.6e-08	3.6e-06	10.2564	8	[CHEK2, HRAS, LMNA, MAPK14, MIF, PRKCD, TERT, TP53]
GO:0032800	receptor biosynthetic process	GO_BiologicalProcess-GOA_23.02.2017_10h01	6.9e-08	9.7e-06	27.7778	5	[HDAC2, HIF1A, PPARA, PPARG, TNF]
GO:1902893	regulation of pri-miRNA transcription from RNA polymerase II promoter	GO_BiologicalProcess-GOA_23.02.2017_10h01	6.9e-08	9.7e-06	27.7778	5	[HIF1A, PPARA, RELA, STAT3, TERT]
GO:2001237	negative regulation of extrinsic apoptotic signaling pathway	GO_BiologicalProcess-GOA_23.02.2017_10h01	7.4e-08	1e-05	11.8644	7	[AR, BCL2, GSTP1, HTT, RELA, TERT, TNF]
GO:0061614	pri-miRNA transcription from RNA polymerase II promoter	GO_BiologicalProcess-GOA_23.02.2017_10h01	1.2e-07	1.7e-05	25	5	[HIF1A, PPARA, RELA, STAT3, TERT]
GO:2001233	regulation of apoptotic signaling pathway	GO_BiologicalProcess-GOA_23.02.2017_10h01	1.8e-07	2.5e-05	4.70085	11	[AR, BCL2, GSTP1, HIF1A, HTT, MIF, NFE2L2, RELA, TERT, TNF, TP53]
GO:0006979	response to oxidative stress	GO_BiologicalProcess-GOA_23.02.2017_10h01	2e-07	2.7e-05	5.37634	10	[EGFR, G6PD, HIF1A, MAPK1, NFE2L2, PARP1, PRKCD, RELA, TNF, TP53]
GO:0071407	cellular response to organic cyclic compound	GO_BiologicalProcess-GOA_23.02.2017_10h01	2.4e-07	3.3e-05	4.56432	11	[AR, BLM, EGFR, ESR1, MAPK1, NFKB1, NR3C1, RAD51, RELA, TERT, TNF]
GO:2000377	regulation of reactive oxygen species metabolic process	GO_BiologicalProcess-GOA_23.02.2017_10h01	3.6e-07	4.8e-05	9.45946	7	[EGFR, ESR1, MAPK14, MAPT, PRKCD, TNF, TP53]
GO:0051052	regulation of DNA metabolic process	GO_BiologicalProcess-GOA_23.02.2017_10h01	6.6e-07	8.8e-05	4.13534	11	[APEX1, BLM, CHEK2, EGFR, HRAS, HSP90AA1, IGF1R, MAPK1, PRKCD, RAD51, TP53]
GO:1902895	positive regulation of pri-miRNA transcription from RNA polymerase II promoter	GO_BiologicalProcess-GOA_23.02.2017_10h01	7e-07	9.1e-05	33.3333	4	[HIF1A, RELA, STAT3, TERT]
GO:0032768	regulation of monooxygenase activity	GO_BiologicalProcess-GOA_23.02.2017_10h01	7.6e-07	9.9e-05	17.8571	5	[EGFR, ESR1, NFKB1, TERT, TNF]
GO:0071316	cellular response to nicotine	GO_BiologicalProcess-GOA_23.02.2017_10h01	9.7e-07	0.00012	75	3	[NFKB1, RELA, TNF]
GO:0035094	response to nicotine	GO_BiologicalProcess-GOA_23.02.2017_10h01	1e-06	0.00012	30.7692	4	[BCL2, NFKB1, RELA, TNF]
GO:0007169	transmembrane receptor protein tyrosine kinase signaling pathway	GO_BiologicalProcess-GOA_23.02.2017_10h01	1.1e-06	0.00014	4.4843	10	[EGFR, ERBB2, IGF1R, JAK2, MAPK1, MAPK14, PTK2, PTPN1, PTPN11, STAT3]
GO:0010869	regulation of receptor biosynthetic process	GO_BiologicalProcess-GOA_23.02.2017_10h01	1.9e-06	0.00024	26.6667	4	[HDAC2, HIF1A, PPARA, PPARG]
GO:2000630	positive regulation of miRNA metabolic process	GO_BiologicalProcess-GOA_23.02.2017_10h01	2.4e-06	0.0003	60	3	[HRAS, NFKB1, RELA]
GO:2000628	regulation of miRNA metabolic process	GO_BiologicalProcess-GOA_23.02.2017_10h01	2.4e-06	0.0003	60	3	[HRAS, NFKB1, RELA]
GO:0043405	regulation of MAP kinase activity	GO_BiologicalProcess-GOA_23.02.2017_10h01	2.8e-06	0.00035	5.59441	8	[EGFR, ERBB2, GSTP1, HRAS, IGF1R, PRKCD, PTPN1, TNF]
GO:2001236	regulation of extrinsic apoptotic signaling pathway	GO_BiologicalProcess-GOA_23.02.2017_10h01	3e-06	0.00037	6.93069	7	[AR, BCL2, GSTP1, HTT, RELA, TERT, TNF]
GO:0051054	positive regulation of DNA metabolic process	GO_BiologicalProcess-GOA_23.02.2017_10h01	3.9e-06	0.00048	5.36913	8	[APEX1, EGFR, HRAS, HSP90AA1, IGF1R, MAPK1, PRKCD, RAD51]
GO:0090398	cellular senescence	GO_BiologicalProcess-GOA_23.02.2017_10h01	4.8e-06	0.00058	12.5	5	[HRAS, MAPK14, PRKCD, TERT, TP53]
GO:0034614	cellular response to reactive oxygen species	GO_BiologicalProcess-GOA_23.02.2017_10h01	6.6e-06	0.0008	8.10811	6	[EGFR, MAPK1, NFE2L2, PRKCD, RELA, TNF]
GO:0071900	regulation of protein serine/threonine kinase activity	GO_BiologicalProcess-GOA_23.02.2017_10h01	1e-05	0.0011	4.01786	9	[BLM, EGFR, ERBB2, GSTP1, HRAS, IGF1R, PRKCD, PTPN1, TNF]
GO:0072593	reactive oxygen species metabolic process	GO_BiologicalProcess-GOA_23.02.2017_10h01	1e-05	0.0012	5.7377	7	[EGFR, ESR1, MAPK14, MAPT, PRKCD, TNF, TP53]
GO:0034349	glial cell apoptotic process	GO_BiologicalProcess-GOA_23.02.2017_10h01	1.3e-05	0.0015	37.5	3	[PRKCA, PRKCD, TP53]
GO:0034605	cellular response to heat	GO_BiologicalProcess-GOA_23.02.2017_10h01	1.6e-05	0.0019	16	4	[MAPT, PRKACA, PRKCA, TRPV1]
GO:0071216	cellular response to biotic stimulus	GO_BiologicalProcess-GOA_23.02.2017_10h01	1.8e-05	0.002	6.81818	6	[GSK3B, MAPK14, NFKB1, PRKCA, TNF, TP53]
GO:0060966	regulation of gene silencing by RNA	GO_BiologicalProcess-GOA_23.02.2017_10h01	1.9e-05	0.0022	15.3846	4	[EGFR, ESR1, STAT3, TERT]
GO:0060147	regulation of posttranscriptional gene silencing	GO_BiologicalProcess-GOA_23.02.2017_10h01	1.9e-05	0.0022	15.3846	4	[EGFR, ESR1, STAT3, TERT]
GO:0097191	extrinsic apoptotic signaling pathway	GO_BiologicalProcess-GOA_23.02.2017_10h01	2.2e-05	0.0024	5.14706	7	[AR, BCL2, GSTP1, HTT, RELA, TERT, TNF]
GO:0051341	regulation of oxidoreductase activity	GO_BiologicalProcess-GOA_23.02.2017_10h01	2.3e-05	0.0026	9.09091	5	[EGFR, ESR1, NFKB1, TERT, TNF]
GO:0071479	cellular response to ionizing radiation	GO_BiologicalProcess-GOA_23.02.2017_10h01	2.5e-05	0.0028	8.92857	5	[BLM, HRAS, MAPK14, RAD51, TP53]
GO:0010035	response to inorganic substance	GO_BiologicalProcess-GOA_23.02.2017_10h01	2.6e-05	0.0028	4.14508	8	[BCL2, BLM, EGFR, MAPK1, NFE2L2, PRKCD, RELA, TNF]
GO:0070920	regulation of production of small RNA involved in gene silencing by RNA	GO_BiologicalProcess-GOA_23.02.2017_10h01	2.8e-05	0.0031	30	3	[EGFR, ESR1, TERT]
GO:0000723	telomere maintenance	GO_BiologicalProcess-GOA_23.02.2017_10h01	3.1e-05	0.0034	6.18557	6	[APEX1, BLM, HSP90AA1, MAPK1, PRKDC, TERT]
GO:0032200	telomere organization	GO_BiologicalProcess-GOA_23.02.2017_10h01	3.1e-05	0.0034	6.18557	6	[APEX1, BLM, HSP90AA1, MAPK1, PRKDC, TERT]
GO:0000302	response to reactive oxygen species	GO_BiologicalProcess-GOA_23.02.2017_10h01	3.3e-05	0.0036	6.12245	6	[EGFR, MAPK1, NFE2L2, PRKCD, RELA, TNF]
GO:0018107	peptidyl-threonine phosphorylation	GO_BiologicalProcess-GOA_23.02.2017_10h01	3.6e-05	0.0038	8.33333	5	[CDK1, GSK3B, MAPK1, PRKCA, PRKCD]
GO:0071378	cellular response to growth hormone stimulus	GO_BiologicalProcess-GOA_23.02.2017_10h01	3.8e-05	0.004	27.2727	3	[JAK2, PTK2, STAT3]
GO:0060396	growth hormone receptor signaling pathway	GO_BiologicalProcess-GOA_23.02.2017_10h01	3.8e-05	0.004	27.2727	3	[JAK2, PTK2, STAT3]
GO:0046777	protein autophosphorylation	GO_BiologicalProcess-GOA_23.02.2017_10h01	3.9e-05	0.0041	4.69799	7	[CHEK2, EGFR, ERBB2, GSK3B, IGF1R, MTOR, PTK2]
GO:0043112	receptor metabolic process	GO_BiologicalProcess-GOA_23.02.2017_10h01	4.7e-05	0.0048	5.76923	6	[HDAC2, HIF1A, PPARA, PPARG, PTPN1, TNF]
GO:0018210	peptidyl-threonine modification	GO_BiologicalProcess-GOA_23.02.2017_10h01	4.9e-05	0.005	7.8125	5	[CDK1, GSK3B, MAPK1, PRKCA, PRKCD]
GO:0010586	miRNA metabolic process	GO_BiologicalProcess-GOA_23.02.2017_10h01	5.1e-05	0.0052	25	3	[HRAS, NFKB1, RELA]
GO:0045945	positive regulation of transcription from RNA polymerase III promoter	GO_BiologicalProcess-GOA_23.02.2017_10h01	5.1e-05	0.0052	25	3	[AR, ERBB2, MTOR]
GO:0090322	regulation of superoxide metabolic process	GO_BiologicalProcess-GOA_23.02.2017_10h01	5.1e-05	0.0052	25	3	[MAPT, PRKCD, TNF]
GO:0060416	response to growth hormone	GO_BiologicalProcess-GOA_23.02.2017_10h01	5.1e-05	0.0052	25	3	[JAK2, PTK2, STAT3]
GO:0030730	sequestering of triglyceride	GO_BiologicalProcess-GOA_23.02.2017_10h01	5.1e-05	0.0052	25	3	[PPARA, PPARG, TNF]
GO:0009408	response to heat	GO_BiologicalProcess-GOA_23.02.2017_10h01	5.9e-05	0.0059	11.7647	4	[MAPT, PRKACA, PRKCA, TRPV1]
GO:2000810	regulation of bicellular tight junction assembly	GO_BiologicalProcess-GOA_23.02.2017_10h01	6.6e-05	0.0066	23.0769	3	[PRKACA, PRKCA, TNF]
GO:0042770	signal transduction in response to DNA damage	GO_BiologicalProcess-GOA_23.02.2017_10h01	7.1e-05	0.007	7.24638	5	[CHEK2, MAPK14, MIF, PRKDC, TP53]
GO:0044773	mitotic DNA damage checkpoint	GO_BiologicalProcess-GOA_23.02.2017_10h01	7.4e-05	0.0072	11.1111	4	[BLM, CHEK2, PRKDC, TP53]
GO:0036294	cellular response to decreased oxygen levels	GO_BiologicalProcess-GOA_23.02.2017_10h01	7.6e-05	0.0073	7.14286	5	[HIF1A, LMNA, PTGS2, TERT, TP53]
GO:0071456	cellular response to hypoxia	GO_BiologicalProcess-GOA_23.02.2017_10h01	7.6e-05	0.0073	7.14286	5	[HIF1A, LMNA, PTGS2, TERT, TP53]
GO:0071214	cellular response to abiotic stimulus	GO_BiologicalProcess-GOA_23.02.2017_10h01	9.2e-05	0.0087	4.11765	7	[BLM, HRAS, MAPK14, NFKB1, RAD51, TP53, TRPV1]
GO:0044774	mitotic DNA integrity checkpoint	GO_BiologicalProcess-GOA_23.02.2017_10h01	0.0001	0.0096	10.2564	4	[BLM, CHEK2, PRKDC, TP53]
GO:0009266	response to temperature stimulus	GO_BiologicalProcess-GOA_23.02.2017_10h01	0.0001	0.0096	10.2564	4	[MAPT, PRKACA, PRKCA, TRPV1]
GO:0071453	cellular response to oxygen levels	GO_BiologicalProcess-GOA_23.02.2017_10h01	0.0001	0.0098	6.66667	5	[HIF1A, LMNA, PTGS2, TERT, TP53]
GO:2001240	negative regulation of extrinsic apoptotic signaling pathway in absence of ligand	GO_BiologicalProcess-GOA_23.02.2017_10h01	0.0001	0.0098	20	3	[BCL2, TERT, TNF]
GO:1901099	negative regulation of signal transduction in absence of ligand	GO_BiologicalProcess-GOA_23.02.2017_10h01	0.0001	0.0098	20	3	[BCL2, TERT, TNF]

## Sheet: Molecular function
GOID	GOTerm	Ontology Source	Term PValue	Term PValue Corrected with Bonferroni step down	% Associated Genes	Nr. Genes	Associated Genes Found
GO:0004672	protein kinase activity	GO_MolecularFunction-GOA_23.02.2017_10h01	1.4e-13	5.1e-12	4.7619	17	[CDK1, CHEK2, EGFR, ERBB2, GSK3B, HSP90AA1, IGF1R, JAK2, MAPK1, MAPK14, MTOR, PRKACA, PRKCA, PRKCD, PRKDC, PTK2, TOP1]
GO:0016773	phosphotransferase activity, alcohol group as acceptor	GO_MolecularFunction-GOA_23.02.2017_10h01	2e-12	6.9e-11	4.04762	17	[CDK1, CHEK2, EGFR, ERBB2, GSK3B, HSP90AA1, IGF1R, JAK2, MAPK1, MAPK14, MTOR, PRKACA, PRKCA, PRKCD, PRKDC, PTK2, TOP1]
GO:0008134	transcription factor binding	GO_MolecularFunction-GOA_23.02.2017_10h01	4.5e-12	1.4e-10	4.27807	16	[AR, ESR1, GSK3B, HDAC2, HIF1A, MTOR, NFE2L2, NFKB1, PARP1, PPARA, PPARG, PRKDC, RELA, STAT3, TERT, TP53]
GO:0001085	RNA polymerase II transcription factor binding	GO_MolecularFunction-GOA_23.02.2017_10h01	4.6e-09	1.4e-07	9.1954	8	[AR, ESR1, GSK3B, HDAC2, NFE2L2, PPARA, STAT3, TP53]
GO:0004674	protein serine/threonine kinase activity	GO_MolecularFunction-GOA_23.02.2017_10h01	8.9e-09	2.7e-07	4.52675	11	[CDK1, CHEK2, GSK3B, MAPK1, MAPK14, MTOR, PRKACA, PRKCA, PRKCD, PRKDC, TOP1]
GO:0001228	transcriptional activator activity, RNA polymerase II transcription regulatory region sequence-specific binding	GO_MolecularFunction-GOA_23.02.2017_10h01	9e-08	2.7e-06	5.05618	9	[AR, ESR1, HIF1A, NFKB1, NR3C1, PPARA, RELA, STAT3, TP53]
GO:0004879	RNA polymerase II transcription factor activity, ligand-activated sequence-specific DNA binding	GO_MolecularFunction-GOA_23.02.2017_10h01	1.1e-07	3.4e-06	18.5185	5	[AR, ESR1, PPARA, PPARG, STAT3]
GO:0098531	transcription factor activity, direct ligand regulated sequence-specific DNA binding	GO_MolecularFunction-GOA_23.02.2017_10h01	1.7e-07	4.8e-06	17.2414	5	[AR, ESR1, PPARA, PPARG, STAT3]
GO:0003707	steroid hormone receptor activity	GO_MolecularFunction-GOA_23.02.2017_10h01	1.8e-07	4.9e-06	33.3333	4	[AR, ESR1, NR3C1, PPARA]
GO:0004713	protein tyrosine kinase activity	GO_MolecularFunction-GOA_23.02.2017_10h01	9.6e-07	2.4e-05	8.10811	6	[EGFR, ERBB2, HSP90AA1, IGF1R, JAK2, PTK2]
GO:0002039	p53 binding	GO_MolecularFunction-GOA_23.02.2017_10h01	6e-06	0.00015	8.62069	5	[BLM, GSK3B, HIF1A, HTT, TP53]
GO:0019902	phosphatase binding	GO_MolecularFunction-GOA_23.02.2017_10h01	9.8e-06	0.00023	5.45455	6	[EGFR, ERBB2, MAPK1, MAPK14, STAT3, TP53]
GO:0035173	histone kinase activity	GO_MolecularFunction-GOA_23.02.2017_10h01	1.4e-05	0.00032	27.2727	3	[CDK1, JAK2, PRKCA]
GO:0019903	protein phosphatase binding	GO_MolecularFunction-GOA_23.02.2017_10h01	1.7e-05	0.00038	6.94444	5	[EGFR, ERBB2, MAPK14, STAT3, TP53]
GO:0001077	transcriptional activator activity, RNA polymerase II core promoter proximal region sequence-specific binding	GO_MolecularFunction-GOA_23.02.2017_10h01	2.3e-05	0.00048	4.6875	6	[AR, ESR1, NR3C1, PPARA, RELA, STAT3]
GO:0042805	actinin binding	GO_MolecularFunction-GOA_23.02.2017_10h01	8.1e-05	0.0014	15.7895	3	[NFKB1, PPARG, RELA]
GO:0070491	repressing transcription factor binding	GO_MolecularFunction-GOA_23.02.2017_10h01	7.4e-05	0.0014	8	4	[HDAC2, PPARA, RELA, STAT3]
GO:0031490	chromatin DNA binding	GO_MolecularFunction-GOA_23.02.2017_10h01	8e-05	0.0015	7.84314	4	[APEX1, HDAC2, RELA, STAT3]
GO:0004715	non-membrane spanning protein tyrosine kinase activity	GO_MolecularFunction-GOA_23.02.2017_10h01	9.5e-05	0.0016	15	3	[ERBB2, JAK2, PTK2]
GO:0001103	RNA polymerase II repressing transcription factor binding	GO_MolecularFunction-GOA_23.02.2017_10h01	0.00012	0.002	13.6364	3	[HDAC2, PPARA, STAT3]
GO:0003705	transcription factor activity, RNA polymerase II distal enhancer sequence-specific binding	GO_MolecularFunction-GOA_23.02.2017_10h01	0.00016	0.0025	12.5	3	[HIF1A, NFKB1, RELA]
GO:0051059	NF-kappaB binding	GO_MolecularFunction-GOA_23.02.2017_10h01	0.00023	0.0033	11.1111	3	[GSK3B, HDAC2, RELA]
GO:0042826	histone deacetylase binding	GO_MolecularFunction-GOA_23.02.2017_10h01	0.0047	0.0047	4	3	[HSP90AA1, RELA, TP53]
GO:0051018	protein kinase A binding	GO_MolecularFunction-GOA_23.02.2017_10h01	0.00036	0.0047	9.67742	3	[GSK3B, PRKACA, PRKCA]
GO:0004714	transmembrane receptor protein tyrosine kinase activity	GO_MolecularFunction-GOA_23.02.2017_10h01	0.00036	0.0047	9.67742	3	[EGFR, ERBB2, IGF1R]
GO:1990782	protein tyrosine kinase binding	GO_MolecularFunction-GOA_23.02.2017_10h01	0.00043	0.0052	9.09091	3	[HSP90AA1, PTPN1, TP53]
GO:0008013	beta-catenin binding	GO_MolecularFunction-GOA_23.02.2017_10h01	0.0028	0.0057	4.7619	3	[AR, ESR1, GSK3B]
GO:0001047	core promoter binding	GO_MolecularFunction-GOA_23.02.2017_10h01	0.00058	0.0064	4.70588	4	[ESR1, NR3C1, TOP1, TP53]
GO:0005125	cytokine activity	GO_MolecularFunction-GOA_23.02.2017_10h01	0.0024	0.0072	5.08475	3	[IL2, MIF, TNF]
GO:0033613	activating transcription factor binding	GO_MolecularFunction-GOA_23.02.2017_10h01	0.002	0.0082	5.35714	3	[NFE2L2, PPARG, RELA]
GO:0035326	enhancer binding	GO_MolecularFunction-GOA_23.02.2017_10h01	0.002	0.0082	5.35714	3	[HDAC2, NFKB1, RELA]
GO:0019199	transmembrane receptor protein kinase activity	GO_MolecularFunction-GOA_23.02.2017_10h01	0.00089	0.0089	7.14286	3	[EGFR, ERBB2, IGF1R]
GO:0001046	core promoter sequence-specific DNA binding	GO_MolecularFunction-GOA_23.02.2017_10h01	0.0013	0.0092	6.25	3	[ESR1, TOP1, TP53]
GO:0002020	protease binding	GO_MolecularFunction-GOA_23.02.2017_10h01	0.001	0.0093	4.0404	4	[BCL2, GSK3B, TNF, TP53]
GO:0003697	single-stranded DNA binding	GO_MolecularFunction-GOA_23.02.2017_10h01	0.0018	0.0093	5.55556	3	[BLM, RAD51, TOP1]
GO:0001158	enhancer sequence-specific DNA binding	GO_MolecularFunction-GOA_23.02.2017_10h01	0.0012	0.0099	6.38298	3	[HDAC2, NFKB1, RELA]
