# Supplementary material for: Quantitative and Systems Pharmacology 3. Network-Based Identification of New Targets for Natural Products Enables Potential Uses in Aging-Associated Disorders
Source: Front Pharmacol. 2017 Oct 18;8:747. doi: 10.3389/fphar.2017.00747 (PMC5651538; doi:10.3389/fphar.2017.00747)
Supplement: Table S8 — List of predicted indications of natural products based on experimental drug-target network only and the pooled drug-target network from both computationally predicted and experimentally validated drug-target interactions. [file DataSheet8.XLSX]

## Sheet: 143 natural products
Drugbank-ID	Pubchem_CID	p-value	Adj-p	Z-value	Number of Hits	Drug Name	Type
DB00091	5280754	0	0	11.3559	0	Cyclosporine	known DTI
DB00132	5280934	0	0	8.3386	0	DB00132	known DTI
DB00154	5280581	0	0	9.09108	0	DB00154	known DTI
DB00159	446284	0	0	9.10038	0	Icosapent	known DTI
DB00166	864	0	0	8.11781	0	Lipoic acid	known DTI
DB00279	7048703	0	0	8.13344	0	Liothyronine	known DTI
DB00390	2724385	0	0	9.35262	0	Digoxin	known DTI
DB00412	77999	0	0	7.70829	0	Rosiglitazone	known DTI
DB00544	3385	0	0	10.2526	0	Fluorouracil	known DTI
DB00548	2266	0	0	10.43	0	Azelaic acid	known DTI
DB00655	5870	0	0	12.3145	0	Estrone	known DTI
DB00783	5757	0	0	8.91824	0	Estradiol	known DTI
DB00787	2022	0	0	9.75947	0	Aciclovir	known DTI
DB00822	3117	0	0	9.73196	0	Disulfiram	known DTI
DB00903	3278	0	0	8.05685	0	Ethacrynic acid	known DTI
DB00966	65999	0	0	7.42302	0	Telmisartan	known DTI
DB00981	5983	0	0	9.11571	0	Physostigmine	known DTI
DB01094	72281	0	0	13.768	0	Hesperetin	known DTI
DB01113	4680	0	0	9.21613	0	Papaverine	known DTI
DB01115	4485	0	0	9.41538	0	Nifedipine	known DTI
DB01229	36314	0	0	6.71317	0	Paclitaxel	known DTI
DB01396	441207	0	0	13.0183	0	Digitoxin	known DTI
DB01645	5280961	0	0	13.4869	0	Genistein	known DTI
DB01702	547	0	0	11.3753	0	DB01702	known DTI
DB01852	5280863	0	0	9.29767	0	Kaempherol	known DTI
DB02375	5281672	0	0	12.248	0	Myricetin	known DTI
DB02709	445154	0	0	13.8092	0	Resveratrol	known DTI
DB03796	985	0	0	9.71293	0	Palmitic acid	known DTI
DB04209	2993	0	0	13.9526	0	Dequadin	known DTI
DB04216	5280343	0	0	10.1561	0	Quercetin	known DTI
DB04690	24360	0	0	10.7379	0	Camptothecin	known DTI
DB04816	2950	0	0	9.68624	0	Dantron	known DTI
DB06637	1727	0	0	10.3825	0	Dalfampridine	known DTI
DB07352	5280443	0	0	10.37	0	Apigenin	known DTI
DB07715	3220	0	0	10.103	0	Emodin	known DTI
DB07795	5281614	0	0	11.1925	0	Fisetin	known DTI
DB07810	4788	0	0	12.099	0	Phloretin	known DTI
DB08468	5281855	0	0	12.584	0	Ellagic acid	known DTI
DB09526	785	0	0	8.32985	0	Hydroquinone	known DTI
DB00170	4055	1e-05	0.00224	6.12878	1	Menadione	known DTI
DB00266	54676038	1e-05	0.00224	6.31367	1	Dicoumarol	known DTI
DB00368	439260	1e-05	0.00224	6.29909	1	Norepinephrine	known DTI
DB01667	8646	1e-05	0.00224	6.31939	1	8-azaguanine	known DTI
DB01880	689043	1e-05	0.00224	6.12685	1	Caffeic acid	known DTI
DB06711	4436	1e-05	0.00224	6.62975	1	Naphazoline	known DTI
DB00541	5978	2e-05	0.00448	7.16495	2	Vincristine	known DTI
DB07776	10680	2e-05	0.00448	6.30929	2	DB07776	known DTI
DB02736	178	3e-05	0.00672	6.71534	3	Acetamide	known DTI
DB00945	2244	5e-05	0.0112	5.99017	5	Acetylsalicylic acid	known DTI
DB02232	289	8e-05	0.01792	5.41948	8	1,2-Dihydroxybenzene	known DTI
DB06694	5709	0.00011	0.02464	5.19496	11	Xylometazoline	known DTI
DB00128	44367445	0	0	7.81384	0	L-Aspartic acid	#N/A
DB00130	5961	0	0	11.3561	0	L-Glutamine	#N/A
DB00139	21952380	0	0	13.1821	0	Succinic acid	#N/A
DB00143	25246407	0	0	9.27394	0	Glutathione	#N/A
DB00163	14985	0	0	8.32463	0	Vitamin E	#N/A
DB00172	6971047	0	0	8.39134	0	L-Proline	#N/A
DB00173	190	0	0	8.48541	0	Adenine	#N/A
DB00331	4091	0	0	8.41616	0	Metformin	#N/A
DB00553	4114	0	0	9.20556	0	Methoxsalen	#N/A
DB00825	16666	0	0	8.37397	0	Menthol	#N/A
DB00898	702	0	0	8.38401	0	Ethanol	#N/A
DB01016	3488	0	0	8.60695	0	Glyburide	#N/A
DB01086	2337	0	0	11.2901	0	Benzocaine	#N/A
DB01275	3637	0	0	7.75068	0	Hydralazine	#N/A
DB01638	453|5780	0	0	11.2818	0	D-Sorbitol	#N/A
DB01726	5801	0	0	8.41148	0	2-Aminophenol	#N/A
DB01844	6228	0	0	8.37833	0	Dimethylformamide	#N/A
DB01956	1123	0	0	11.3109	0	DB01956	#N/A
DB01971	736715	0	0	9.67731	0	trans-urocanic acid	#N/A
DB02000	4775	0	0	12.5271	0	DB02000	#N/A
DB02115	107971	0	0	11.4811	0	Daidzin	#N/A
DB02224	439533	0	0	7.66619	0	DB02224	#N/A
DB02262	967	0	0	11.2518	0	Orotic acid	#N/A
DB02325	3776	0	0	11.3214	0	Isopropyl alcohol	#N/A
DB02655	83887	0	0	8.4338	0	D-Aspartic Acid	#N/A
DB02823	546	0	0	11.3824	0	Phosphonoacetic acid	#N/A
DB03193	5281	0	0	9.60234	0	Stearic acid	#N/A
DB03754	6503	0	0	11.3021	0	DB03754	#N/A
DB04077	753	0	0	11.225	0	Glycerol	#N/A
DB04335	6021	0	0	12.5366	0	Inosine	#N/A
DB04377	1662	0	0	9.22808	0	DB04377	#N/A
DB04519	379	0	0	11.1788	0	Caprylic acid	#N/A
DB04571	5585	0	0	7.12751	0	Trioxsalen	#N/A
DB04824	4764	0	0	8.53277	0	Phenolphthalein	#N/A
DB04865	3628|72332	0	0	11.3098	0	Homoharringtonine	#N/A
DB05318	1548943	0	0	9.62194	0	DB05318	#N/A
DB05494	596	0	0	8.43621	0	DB05494	#N/A
DB06728	6115	0	0	8.40778	0	Aniline	#N/A
DB06756	247	0	0	8.42734	0	Glycine betaine	#N/A
DB07453	11790	0	0	7.689	0	DB07453	#N/A
DB08231	11005	0	0	9.66507	0	Myristic acid	#N/A
DB08809	6597	0	0	11.3934	0	Dichloroacetic acid	#N/A
DB09084	12555	0	0	10.0475	0	Benzydamine	#N/A
DB09096	7187	0	0	11.2798	0	Benzoyl peroxide	#N/A
DB09114	452110	0	0	12.4355	0	Colfosceril palmitate	#N/A
DB09120	1548942	0	0	8.51885	0	Zucapsaicin	#N/A
DB09203	7172	0	0	8.60416	0	Synephrine	#N/A
DB09270	5281915	0	0	11.2189	0	Coenzyme Q10	#N/A
DB00238	4463	1e-05	0.00224	8.33756	1	Nevirapine	#N/A
DB00852	7028	1e-05	0.00224	8.51827	1	Pseudoephedrine	#N/A
DB01957	7933	1e-05	0.00224	8.31064	1	3-Chlorophenol	#N/A
DB02701	936	1e-05	0.00224	7.69605	1	Nicotinamide	#N/A
DB03793	20144841	1e-05	0.00224	7.76077	1	Benzoic acid	#N/A
DB04299	444266	1e-05	0.00224	8.42609	1	Maleic acid	#N/A
DB06973	6623	1e-05	0.00224	7.1068	1	DB06973	#N/A
DB08838	199	1e-05	0.00224	8.3675	1	Agmatine	#N/A
DB00509	90657408	2e-05	0.00448	6.84216	2	Dextrothyroxine	#N/A
DB01686	123831	2e-05	0.00448	7.9119	2	N,N-dimethylarginine	#N/A
DB02362	978	2e-05	0.00448	8.43657	2	4-Aminobenzoic acid	#N/A
DB07496	7595	2e-05	0.00448	7.15953	2	DB07496	#N/A
DB03322	21138	3e-05	0.00672	7.6395	3	DB03322	#N/A
DB03783	4754	3e-05	0.00672	6.89016	3	Phenacetin	#N/A
DB08036	3815	3e-05	0.00672	7.05318	3	DB08036	#N/A
DB09086	3314	3e-05	0.00672	8.02211	3	Eugenol	#N/A
DB01412	5429	4e-05	0.00896	6.06865	4	Theobromine	#N/A
DB01796	1066	4e-05	0.00896	6.70118	4	Quinolinic acid	#N/A
DB08517	73571	4e-05	0.00896	6.80352	4	DB08517	#N/A
DB00824	1676	5e-05	0.0112	6.32329	5	Enprofylline	#N/A
DB01033	667490	5e-05	0.0112	6.34227	5	Mercaptopurine	#N/A
DB00121	171548	7e-05	0.01568	6.80458	7	Biotin	#N/A
DB01024	446541	7e-05	0.01568	5.99644	7	Mycophenolic acid	#N/A
DB01078	28620	7e-05	0.01568	6.04756	7	Deslanoside	#N/A
DB01819	59658623	8e-05	0.01792	6.04316	8	Phosphoenolpyruvate	#N/A
DB07780	445713	9e-05	0.02016	6.05605	9	DB07780	#N/A
DB01486	441457	0.0001	0.0224	6.08388	10	Cathine	#N/A
DB02513	6989	0.0001	0.0224	6.03344	10	Thymol	#N/A
DB01776	342	0.00011	0.02464	5.47467	11	M-Cresol	#N/A
DB07610	11318	0.00011	0.02464	5.47271	11	DB07610	#N/A
DB01928	854026	0.00012	0.02688	5.4684	12	Huperaine A	#N/A
DB04864	5912039	0.00014	0.03136	5.47019	14	Huperzine A	#N/A
DB11558	1140	0.00014	0.03136	5.48192	14	Toluene	#N/A
DB06770	244	0.00015	0.0336	5.4772	15	Benzyl alcohol	#N/A
DB01688	2879	0.00016	0.03584	5.50082	16	P-Cresol	#N/A
DB04368	159596	0.00016	0.03584	5.47518	16	Bb-3497	#N/A
DB04622	69602	0.00016	0.03584	5.4823	16	N-Acetylhistamine	#N/A
DB02109	12717	0.00019	0.04256	5.47994	19	Hadacidin	#N/A
DB03568	264	0.00019	0.04256	5.49608	19	Butanoic acid	#N/A
DB04398	612	0.00019	0.04256	5.47343	19	Lactic acid	#N/A
DB08844	1175	0.00019	0.04256	5.45852	19	Uric acid	#N/A
DB03374	7058163	0.0002	0.0448	5.40815	20	3,5-Diiodotyrosine	#N/A
DB01089	8550	0.00021	0.04704	5.46255	21	Deserpidine	#N/A
DB06777	10133|388708	0.00021	0.04704	5.0417	21	Chenodeoxycholic acid	#N/A

## Sheet: 56 natural products
DrugbankID	Pubchem_CID	p-value	adjusted p	Z-value	Number of Hits	Type	Drug Name
DB00787	2022	0	0	7.95488	0	known DTI	Aciclovir
DB01113	4680	0	0	8.3217	0	known DTI	Papaverine
DB01396	441207	0	0	11.2615	0	known DTI	Digitoxin
DB01702	547	0	0	12.2064	0	known DTI	DB01702
DB04209	2993	0	0	12.2763	0	known DTI	Dequadin
DB04690	24360	0	0	10.2582	0	known DTI	Camptothecin
DB04816	2950	0	0	10.3936	0	known DTI	Dantron
DB06637	1727	0	0	9.36729	0	known DTI	Dalfampridine
DB07715	3220	0	0	9.84418	0	known DTI	Emodin
DB07810	4788	0	0	10.4406	0	known DTI	Phloretin
DB09526	785	0	0	10.2384	0	known DTI	Hydroquinone
DB00541	5978	1e-05	0.00113	8.13078	1	known DTI	Vincristine
DB00544	3385	1e-05	0.00113	7.68834	1	known DTI	Fluorouracil
DB06711	4436	1e-05	0.00113	8.2894	1	known DTI	Naphazoline
DB00981	5983	2e-05	0.00226	6.79247	2	known DTI	Physostigmine
DB00390	2724385	3e-05	0.00339	7.17049	3	known DTI	Digoxin
DB02736	178	3e-05	0.00339	6.84201	3	known DTI	Acetamide
DB06694	5709	3e-05	0.00339	6.65001	3	known DTI	Xylometazoline
DB07776	10680	7e-05	0.00791	5.69231	7	known DTI	DB07776
DB00279	7048703	9e-05	0.01017	5.44713	9	known DTI	Liothyronine
DB01667	8646	9e-05	0.01017	6.13394	9	known DTI	8-azaguanine
DB01115	4485	0	0	7.08988	0	known DTI	Nifedipine
DB07795	5281614	0	0	10.8129	0	known DTI	Fisetin
DB00903	3278	0	0	9.72219	0	known DTI	Ethacrynic acid
DB00822	3117	0	0	9.17055	0	known DTI	Disulfiram
DB00548	2266	0	0	7.9852	0	known DTI	Azelaic acid
DB07352	5280443	0	0	8.8904	0	known DTI	Apigenin
DB02375	5281672	0	0	10.5673	0	known DTI	Myricetin
DB02232	289	1e-05	0.00113	7.21607	1	known DTI	1,2-Dihydroxybenzene
DB03796	985	0	0	10.3071	0	known DTI	Palmitic acid
DB00966	65999	1e-05	0.00113	6.71001	1	known DTI	Telmisartan
DB03285	638278	2e-05	0.00226	6.8611	2	known DTI	DB03285
DB00655	5870	0	0	10.271	0	known DTI	Estrone
DB00159	446284	2e-05	0.00226	6.9478	2	known DTI	Icosapent
DB01132	4829	6e-05	0.00678	5.984	6	known DTI	Pioglitazone
DB01094	72281	8e-05	0.00904	6.04975	8	known DTI	Hesperetin
DB01880	689043	0	0	6.74887	0	known DTI	Caffeic acid
DB00368	439260	1e-05	0.00113	7.36366	1	known DTI	Norepinephrine
DB02709	445154	0	0	14.8156	0	known DTI	Resveratrol
DB01852	5280863	6e-05	0.00678	5.72257	6	known DTI	Kaempherol
DB00412	77999	0	0	7.69973	0	known DTI	Rosiglitazone
DB00132	5280934	5e-05	0.00565	5.92299	5	known DTI	DB00132
DB00154	5280581	5e-05	0.00565	6.85829	5	known DTI	DB00154
DB00783	5757	0	0	8.28221	0	known DTI	Estradiol
DB01645	5280961	0	0	13.2596	0	known DTI	Genistein
DB04216	5280343	0	0	10.4885	0	known DTI	Quercetin
DB08468	5281855	0	0	12.2373	0	known DTI	Ellagic acid
DB00091	5280754	0	0	9.03745	0	known DTI	Cyclosporine
DB00396	5994	0.00012	0.01356	5.17793	12	known DTI	Progesterone
DB00170	4055	0.00013	0.01469	5.13302	13	known DTI	Menadione
DB08399	667639	0.00013	0.01469	5.37253	13	known DTI	DB08399
DB00945	2244	0.00016	0.01808	5.43674	16	known DTI	Acetylsalicylic acid
DB00266	54676038	0.00017	0.01921	5.42726	17	known DTI	Dicoumarol
DB00166	864	0.00018	0.02034	5.4731	18	known DTI	Lipoic acid
DB01065	896	0.0003	0.0339	4.98829	30	known DTI	DB01065
DB01229	36314	0.00034	0.03842	4.44329	34	known DTI	Paclitaxel
