# Supplementary material for: Quantitative and Systems Pharmacology 3. Network-Based Identification of New Targets for Natural Products Enables Potential Uses in Aging-Associated Disorders
Source: Front Pharmacol. 2017 Oct 18;8:747. doi: 10.3389/fphar.2017.00747 (PMC5651538; doi:10.3389/fphar.2017.00747)
Supplement: Table S9 — The anti-aging reported data in PubMed for 73 FDA-approved natural products. [file DataSheet9.XLSX]

## Sheet: Sheet1
Drugbank-ID	Pubchem_CID	p-value	Adj-p	Z-value	Number of Hits	Drug Name	Type	Status	Validated by exp	Pubmed ID
DB00154	5280581	0	0	9.09108	0	DB00154 (Gamma-linolenic acid)	known DTI	approved; nutraceutical	Validated	10780878
DB01115	4485	0	0	9.41538	0	Nifedipine	known DTI	approved	Validated	18200779
DB00139	21952380	0	0	13.1821	0	Succinic acid	#N/A	approved; nutraceutical	Validated	18215309
DB00945	2244	5e-05	0.0112	5.99017	5	Acetylsalicylic acid	known DTI	approved; vet_approved	Validated	18223195
DB00966	65999	0	0	7.42302	0	Telmisartan	known DTI	approved; investigational	Validated	18250362
DB00903	3278	0	0	8.05685	0	Ethacrynic acid	known DTI	approved	Validated	19885829
DB09086	3314	3e-05	0.00672	8.02211	3	Eugenol	#N/A	approved	Validated	20013178
DB00783	5757	0	0	8.91824	0	Estradiol	known DTI	approved; investigational; vet_approved	Validated	21377519
DB00091	5280754	0	0	11.3559	0	Cyclosporine	known DTI	approved; investigational; vet_approved	Validated	21592568
DB00822	3117	0	0	9.73196	0	Disulfiram	known DTI	approved	Validated	22768208
DB00548	2266	0	0	10.43	0	Azelaic acid	known DTI	approved	Validated	23278893
DB00159	446284	0	0	9.10038	0	Icosapent	known DTI	approved; nutraceutical	Validated	26010060
DB00128	44367445	0	0	7.81384	0	L-Aspartic acid	#N/A	approved; nutraceutical	Validated	26119825
DB02701	936	1e-05	0.00224	7.69605	1	Nicotinamide	#N/A	approved	Validated	28477081
DB00132	5280934	0	0	8.3386	0	DB00132(Linolenic acid)	known DTI	approved; nutraceutical	Validated	28772063
DB00166	864	0	0	8.11781	0	Lipoic acid	known DTI	approved; nutraceutical	Validated	26528730; 20934512
DB00655	5870	0	0	12.3145	0	Estrone	known DTI	approved	Validated	15762114; 23994581
DB00163	14985	0	0	8.32463	0	Vitamin E	#N/A	approved; nutraceutical; vet_approved	Validated	16020519 ;24418256
DB01094	72281	0	0	13.768	0	Hesperetin	known DTI	approved	Validated	22484922 ;
DB06756	247	0	0	8.42734	0	Glycine betaine	#N/A	approved; nutraceutical	Validated	23466300;18057706
DB00368	439260	1e-05	0.00224	6.29909	1	Norepinephrine	known DTI	approved	Validated	25564942;
DB00412	77999	0	0	7.70829	0	Rosiglitazone	known DTI	approved; investigational	Validated	26285068;25703056
DB00331	4091	0	0	8.41616	0	Metformin	#N/A	approved	Validated	27897089;28258677
DB00390	2724385	0	0	9.35262	0	Digoxin	known DTI	approved
DB00544	3385	0	0	10.2526	0	Fluorouracil	known DTI	approved
DB00787	2022	0	0	9.75947	0	Aciclovir	known DTI	approved
DB00981	5983	0	0	9.11571	0	Physostigmine	known DTI	approved
DB01113	4680	0	0	9.21613	0	Papaverine	known DTI	approved
DB01396	441207	0	0	13.0183	0	Digitoxin	known DTI	approved
DB06637	1727	0	0	10.3825	0	Dalfampridine	known DTI	approved
DB09526	785	0	0	8.32985	0	Hydroquinone	known DTI	approved
DB00266	54676038	1e-05	0.00224	6.31367	1	Dicoumarol	known DTI	approved
DB06711	4436	1e-05	0.00224	6.62975	1	Naphazoline	known DTI	approved
DB06694	5709	0.00011	0.02464	5.19496	11	Xylometazoline	known DTI	approved
DB00553	4114	0	0	9.20556	0	Methoxsalen	#N/A	approved
DB00825	16666	0	0	8.37397	0	Menthol	#N/A	approved
DB00898	702	0	0	8.38401	0	Ethanol	#N/A	approved
DB01016	3488	0	0	8.60695	0	Glyburide	#N/A	approved
DB01086	2337	0	0	11.2901	0	Benzocaine	#N/A	approved
DB01275	3637	0	0	7.75068	0	Hydralazine	#N/A	approved
DB01638	453|5780	0	0	11.2818	0	D-Sorbitol	#N/A	approved
DB02325	3776	0	0	11.3214	0	Isopropyl alcohol	#N/A	approved
DB03754	6503	0	0	11.3021	0	DB03754	#N/A	approved
DB04571	5585	0	0	7.12751	0	Trioxsalen	#N/A	approved
DB04865	3628|72332	0	0	11.3098	0	Homoharringtonine	#N/A	approved
DB09084	12555	0	0	10.0475	0	Benzydamine	#N/A	approved
DB09096	7187	0	0	11.2798	0	Benzoyl peroxide	#N/A	approved
DB09114	452110	0	0	12.4355	0	Colfosceril palmitate	#N/A	approved
DB09120	1548942	0	0	8.51885	0	Zucapsaicin	#N/A	approved
DB00238	4463	1e-05	0.00224	8.33756	1	Nevirapine	#N/A	approved
DB00852	7028	1e-05	0.00224	8.51827	1	Pseudoephedrine	#N/A	approved
DB03793	20144841	1e-05	0.00224	7.76077	1	Benzoic acid	#N/A	approved
DB00509	90657408	2e-05	0.00448	6.84216	2	Dextrothyroxine	#N/A	approved
DB01412	5429	4e-05	0.00896	6.06865	4	Theobromine	#N/A	approved
DB00824	1676	5e-05	0.0112	6.32329	5	Enprofylline	#N/A	approved
DB01033	667490	5e-05	0.0112	6.34227	5	Mercaptopurine	#N/A	approved
DB01024	446541	7e-05	0.01568	5.99644	7	Mycophenolic acid	#N/A	approved
DB01078	28620	7e-05	0.01568	6.04756	7	Deslanoside	#N/A	approved
DB02513	6989	0.0001	0.0224	6.03344	10	Thymol	#N/A	approved
DB06770	244	0.00015	0.0336	5.4772	15	Benzyl alcohol	#N/A	approved
DB01089	8550	0.00021	0.04704	5.46255	21	Deserpidine	#N/A	approved
DB06777	10133|388708	0.00021	0.04704	5.0417	21	Chenodeoxycholic acid	#N/A	approved
DB00541	5978	2e-05	0.00448	7.16495	2	Vincristine	known DTI	approved; investigational
DB00130	5961	0	0	11.3561	0	L-Glutamine	#N/A	approved; investigational; nutraceutical
DB00170	4055	1e-05	0.00224	6.12878	1	Menadione	known DTI	approved; nutraceutical
DB00143	25246407	0	0	9.27394	0	Glutathione	#N/A	approved; nutraceutical
DB00172	6971047	0	0	8.39134	0	L-Proline	#N/A	approved; nutraceutical
DB00173	190	0	0	8.48541	0	Adenine	#N/A	approved; nutraceutical
DB00121	171548	7e-05	0.01568	6.80458	7	Biotin	#N/A	approved; nutraceutical
DB00279	7048703	0	0	8.13344	0	Liothyronine	known DTI	approved; vet_approved
DB01229	36314	0	0	6.71317	0	Paclitaxel	known DTI	approved; vet_approved
DB04398	612	0.00019	0.04256	5.47343	19	Lactic acid	#N/A	approved; vet_approved
DB11558	1140	0.00014	0.03136	5.48192	14	Toluene	#N/A	vet_approved
